# Supplementary material for: Nonequivalent lethal equivalents: Models and inbreeding metrics for unbiased estimation of inbreeding load
Source: Evol Appl. 2018 Oct 23;12(2):266–79. doi: 10.1111/eva.12713 (PMC6346663; doi:10.1111/eva.12713)
Supplement: Supplementary file 2 [file EVA-12-266-s002.zip]

Archive with 3 entries (3 files):
- eva12713-sup-0002-Applications-DataS1-S3/eva12713-sup-0002-Simulation-DataS1.ini
- eva12713-sup-0002-Applications-DataS1-S3/eva12713-sup-0003-Models-DataS2.txt
- eva12713-sup-0002-Applications-DataS1-S3/eva12713-sup-0004-Applications-DataS3.txt
