# Supplementary material for: Nonequivalent lethal equivalents: Models and inbreeding metrics for unbiased estimation of inbreeding load
Source: Evol Appl. 2018 Oct 23;12(2):266–79. doi: 10.1111/eva.12713 (PMC6346663; doi:10.1111/eva.12713)
Supplement: Supplementary file 2 [file EVA-12-266-s002.zip › eva12713-sup-0002-Applications-DataS1-S3/eva12713-sup-0002-Simulation-DataS1.ini]

# Nemo simulations

# This is the input file used to set up the simulations described
# in the manuscript "Nonequivalent lethal equivalents:
# Models and inbreeding metrics for unbiased estimation of inbreeding load"
# in Evolutionary Applications 2018 by P. Nietlisbach, S. Muff,
# J. M. Reid, M. C. Whitlock, L. F. Keller.
# This file runs the Nemo simulations that provided the data for testing
# the influence of different genomic and pedigree-based inbreeding metrics
# on estimates of inbreeding load. Survival of individuals in these simulations
# is determined by their genotypes at loci that can bear deleterious alleles.

# To run this script:
# /mnt/software/NemoPedigree/bin/nemo2.3.46 SimulationInputFile_Nemo.ini

# Populations are simulated where fitness is determined by a range of
# loci with deleterious alleles. Inbreeding is measured from the pedigree
# of simulated individuals, as well as from up to ca. 50,000 neutral loci
# that are located on the same chromosomes as the deleterious loci. Thus,
# the pedigree-based inbreeding coefficient will likely differ from the
# locus-based, and this will allow for testing how much using pedigree-based
# inbreeding coefficients biases estimates of inbreeding load.

# The mating system is monogamy with 28% extra-pair paternity, and the
# possibility for polyandry when the sex ratio is male-biased.

# Nemo models non-overlapping generations.
# Individuals reproduce once.

# The island model with migrant-pool migration will be chosen.
# Neutral SNP markers (i.e. biallelic) will be simulated.


# SET PARAMETERS

# SIMULATION PARAMETERS

# Set the base file name of all output files of this simulation.
filename LethalEquivalentsSimulation_Test1

# Set the number of replicates to run.
replicates 10
# Set the number of generations.
generations 5000

# Determine what should happen if filenames already exist,
# or if a dryrun should be performed to check if all input is there.
run_mode overwrite

# POPULATION PARAMETERS

# Set the number of subpopulations.
patch_number 30
# Set the number of individuals per subpopulation.
patch_capacity 200

# Log the pedigree information, i.e. parents of each individual.
# This file also contains information about the age (0=offspring,
# 2=adult), and sex (0=male, 1=female)
pop_output
pop_output_logtime {{ 1, 2, 3, 4, 5, 6, 7, 8, 9, 10, 11, 12, 13, 14, 15, 16, 17, 18, 19, 20, 21, 22, 23, 24, 25, 976, 977, 978, 979, 980, 981, 982, 983, 984, 985, 986, 987, 988, 989, 990, 991, 992, 993, 994, 995, 996, 997, 998, 999, 1000, 1976, 1977, 1978, 1979, 1980, 1981, 1982, 1983, 1984, 1985, 1986, 1987, 1988, 1989, 1990, 1991, 1992, 1993, 1994, 1995, 1996, 1997, 1998, 1999, 2000, 4976, 4977, 4978, 4979, 4980, 4981, 4982, 4983, 4984, 4985, 4986, 4987, 4988, 4989, 4990, 4991, 4992, 4993, 4994, 4995, 4996, 4997, 4998, 4999, 5000 }}

# LIFE CYCLE EVENTS PARAMETERS
# It appears not straight-forward to regulate populations relative to their genetically
# determined fitness (except through composite life cycle events that don't save dead
# individuals) and still have genotype data saved for dead and alive individuals.
# If viability selection is applied at a stage when the population is larger than its
# carrying capacity, it is not guaranteed that all superfluous individuals are removed.
# If there are still more individuals than carrying capacity after viability selection,
# the aging life cycle event will randomly remove individuals, which is not desired.
# To avoid that, the carrying capacity can be set a bit higher, and regulated to that
# level directly after breeding. Then, after saving genotypes, viability selection can
# be applied and will reduce population size below carrying capacity (at the increased
# risk of extinction). This ensures that survival probability of all recorded individuals
# is determined by their deleterious genotypes.
# With this scheme, it is important that reproduction is high enough so that the population
# stays near carrying capacity.
# The aging life cycle event in this case is still needed but only changes the age,
# because the population is already below its carrying capacity.

ntrl_init 1
delet_init 2
breed 3
regulation 4
disperse 5
store 6
save_stats 8
save_files 9
viability_selection 10
aging 11

# Together with the life cycle event viability_selection,
# a few other parameters must be set for selection to operate.
selection_trait delet
selection_model direct
# The selection fitness model can be relative_local (where mean survival probability is 1,
# and values larger than 1 are likely treated as 1), or relative_max_local (where the best
# local genotype has a survival probability of 1, and all other genotypes are scaled relative
# to that.
# Specifying absolute instead of relative fitness may soon lead to population extinction.
# However, lethal equivalents are calculated with absolute fitness values, and thus,
# it does not make sense to use relative viability selection.
selection_fitness_model absolute

# When using the monogamy mating system with a mating_proportion,
# 1-mating_proportion extra-pair paternities are modelled.
mating_system 3
mating_proportion 0.72
# Set the mean number of offspring per female and the distribution
# from which offspring number is sampled.
# In song sparrows, this number is ca. 9.3.
mean_fecundity 10
fecundity_distribution poisson

# A range of dispersal models are available.
# Here, the island model with migrant pool is chosen:
dispersal_model 1
# A dispersal rate is chosen so that we expect on average more than one migrant
# per generation and patch, after viability selection; thus ca. 1.5%. Thereby, with
# a population size of 200, 3 individuals are expected to migrate, but some of them
# are expected to die during selection, reducing the number of actual migrants.
# Survival is expected to be ca. 30-40% with the chosen deleterious settings. Thus, having an
# expected 3 migrants before selection should allow to have on average 1 surviving
# migrant per generation. 
dispersal_rate 0.015

# The initial allele frequency is set equally for all loci and patches.
# This ensures that populations start with polymorphic loci; however,
# genetic drift will strongly influence frequencies, and mutation too.
# For now, allele frequencies are chosen randomly in the trait settings.

# List the statistics that shall be saved (see chapter 7 of the manual).
stat delet
stat_log_time {{ 1, 21, 22, 23, 24, 25, 76, 100, 176, 200, 276, 300, 376, 400, 476, 500, 576, 600, 676, 700, 776, 800, 876, 900, 976, 996, 997, 998, 999, 1000, 1176, 1200, 1376, 1400, 1576, 1600, 1776, 1800, 1976, 1996, 1997, 1998, 1999, 2000, 2976, 3000, 3976, 4000, 4976, 4996, 4997, 4998, 4999, 5000 }}
# Determine what to store in a binary file.
# Save the state of the population during the last generation.
# There is a bug that currently prevents saving more than one generation.
store_generation 5000
store_nocompress
store_noarchive

# (GENETIC) TRAITS PARAMETERS

# Genetic data are specified.
# If no genetic trait parameters are specified, all loci are unlinked.
# The scale of the genetic map has to be adjusted to accommodate enough
# loci without forcing them to be at the exact same position.
ntrl_genetic_map_resolution 0.001
# Loci are chosen to be randomly placed on all chromosomes.
# The map length is always in cM, irrespective of the chosen map resolution.
# In the Nemo output files, however, a linkage value of 1 will correspond to the chosen map resolution.
# To mimic a realistic bird genome, information on recombination map length of 28 autosomes was extracted
# from van Oers et al. (2014, Heredity) (the mean of the two study populations was used).
# The chosen bird species is the great tit (Parus major) because this has good data on physical chromosome sizes and recombination frequency.
ntrl_random_genetic_map {{ 57, 52, 51, 54, 46, 51, 50, 50, 48, 50, 49, 50, 50, 48, 62, 54, 58, 54, 55, 52, 78, 78, 100, 97, 103, 111, 139, 134 }}
# Number of loci should correspond to the physical length of the chromosomes.
# To avoid having equal numbers of loci per chromosome, this number has to be
# specified for each chromosome.
# To mimic a realistic bird genome, information on physical length (in base pairs) was taken from the
# genome browser accompanying Laine et al. (2016, Nature Communications) on 30/April/2016, and the number
# of markers assigned to each chromosome proportional to its physical length.
# Note that small deviations from the desired number will occur due
# to rounding, as there can only be an integer number of loci on each chromosome.
ntrl_chromosome_num_locus {{ 232, 235, 277, 358, 362, 370, 418, 536, 570, 629, 751, 797, 880, 896, 1083, 1098, 1104, 1112, 1364, 1702, 1811, 2046, 3362, 3697, 3878, 6066, 6198, 8166 }}
# The total number of loci has to be the sum of the loci per chromosome.
ntrl_loci 49998
# Specify the number of alleles:
ntrl_all 2
# The mutation rate is set here.
# To avoid generating a large number of monomorphic loci,
# the mutation rate is set to be pretty high.
# See the manuscript for justification of mutation rate.
ntrl_mutation_rate 0.0002
# The mutation model is the stepwise mutation model, although
# this shouldn't make a difference when there are only 2 alleles.
ntrl_mutation_model 1
# Initial genotypes are chosen to be random. This means that alleles are chosen randomly from all available
# alleles (here two per locus) with equal probability. Thus, alleles, and not allele frequencies are sampled.
# As a consequence, allele frequencies near 0.5 are more likely to result than extreme allele frequencies,
# because it is less likely to randomly sample very often the same of two different alleles. The resulting
# allele frequency distribution looks Gaussian and can be seen in plots investigating the burnin phase.
ntrl_init_model 1
# Genotypes can be saved.
ntrl_save_genotype tab
# Allele frequency statistics can also be saved.
ntrl_save_freq allele
# Set the generations at which the above statistics shall be saved.
ntrl_output_logtime {{ 1, 21, 22, 23, 24, 25, 76, 100, 176, 200, 276, 300, 376, 400, 476, 500, 576, 600, 676, 700, 776, 800, 876, 900, 976, 996, 997, 998, 999, 1000, 1176, 1200, 1376, 1400, 1576, 1600, 1776, 1800, 1976, 1996, 1997, 1998, 1999, 2000, 2976, 3000, 3976, 4000, 4976, 4996, 4997, 4998, 4999, 5000 }}

# Mostly equivalent code is used to specify other traits, here loci with deleterious mutations.
# This trait also needs a few additional specifications for selection coefficients and
# dominance coefficient.
delet_genetic_map_resolution 0.001
delet_random_genetic_map {{ 57, 52, 51, 54, 46, 51, 50, 50, 48, 50, 49, 50, 50, 48, 62, 54, 58, 54, 55, 52, 78, 78, 100, 97, 103, 111, 139, 134 }}
delet_chromosome_num_locus {{ 12, 12, 14, 18, 18, 18, 21, 27, 28, 31, 38, 40, 44, 45, 54, 55, 55, 56, 68, 85, 91, 102, 168, 185, 194, 303, 310, 408 }}
# The total number of loci has to be the sum of the loci per chromosome.
delet_loci 2500
# The mutation rate is set here.
# To avoid generating a large number of monomorphic loci,
# the mutation rate is set to be pretty high.
# See the manuscript for justifications for all chosen parameters.
delet_mutation_rate 0.0002
# Mutations occur randomly without considering the genotype,
# i.e. mutations have no effect if they occur at a locus that
# is homozygous for the deleterious allele (because they are
# unidirectional towards the deleterious allele).
delet_mutation_model 1
# Initial allele frequencies are specified, so that they are not
# chosen to be 0 (the default).
# Wang (2015) uses equation 6.2.6 from Crow (1970, page 260) to determine
# mutation rate u or equilibrium allele frequency q:
# mean.mut.effect*(1-2*mean.dom)*eq.q^2 + mean.dom*mean.mut.effect*(1+mut.rate)*eq.q - mut.rate = 0
delet_init_freq 0.048
# The distribution of deleterious effects is chosen to follow
# a reverse exponential distribution, or a gamma distribution.
delet_effects_distribution exponential
# The mean effect size has to be given here.
# If another effect size distribution is chosen, additional
# shape parameters may be required.
delet_effects_mean 0.03
# The mean of the dominance coefficient is given here.
# Still, the dominance coefficient follows a distribution, and
# its value depends on the corresponding selection coefficient
# in the way that more strongly deleterious alleles are more recessive.
delet_dominance_mean 0.1
# Also, the fitness model has to be specified as either
# multiplicative (=1) or additive (=2).
delet_fitness_model 1
# Genotypes are saved.
# Here, the first row holds the names of the columns.
# The second row lists the selection coefficients.
# The third row lists the dominance coefficients times the selection coefficients, i.e. h*s.
# [If they are not set to be constant.]
# Then, each line is an individual, and 1 is the mutant allele,
# and 0 is the wild type allele.
delet_save_genotype
# Set the generations at which the above statistics shall be saved.
delet_genot_logtime {{ 1, 21, 22, 23, 24, 25, 76, 100, 176, 200, 276, 300, 376, 400, 476, 500, 576, 600, 676, 700, 776, 800, 876, 900, 976, 996, 997, 998, 999, 1000, 1176, 1200, 1376, 1400, 1576, 1600, 1776, 1800, 1976, 1996, 1997, 1998, 1999, 2000, 2976, 3000, 3976, 4000, 4976, 4996, 4997, 4998, 4999, 5000 }}
