# Supplementary material for: Nonequivalent lethal equivalents: Models and inbreeding metrics for unbiased estimation of inbreeding load
Source: Evol Appl. 2018 Oct 23;12(2):266–79. doi: 10.1111/eva.12713 (PMC6346663; doi:10.1111/eva.12713)
Supplement: Supplementary file 2 [file EVA-12-266-s002.zip › eva12713-sup-0002-Applications-DataS1-S3/eva12713-sup-0003-Models-DataS2.txt]

#####################################################################
#####################################################################
#####################################################################
# This is the R code used to set up the simulations described
# in the manuscript "Nonequivalent lethal equivalents:
# Models and inbreeding metrics for unbiased estimation
# of inbreeding load" in Evolutionary Applications 2018 by
# P. Nietlisbach, S. Muff, J. M. Reid, M. C. Whitlock, L. F. Keller.
# It runs the simulations associated with Figure 1,
# and the code to draw Figure 1 is also included below.
# These simulations serve to assess the performance of different
# statistical models to estimate inbreeding load. The simulations
# simulate survival non-genetically as a direct function of inbreeding
# coefficients (values for inbreeding coefficients taken from one deme
# of Nemo simulations, or as a first approximation from a uniform distribution).
#####################################################################
#####################################################################
#####################################################################
# Simulate survival as function of inbreeding coefficients.
# To use realistic inbreeding coefficients, those simulated in
# one deme of the Nemo simulations are used. They are
# realistic and allow for simulation of inbreeding depression.
# Set up a working directory:
setwd("C:/Science/Temporary")
# Load the inbreeding coefficients from a deme in Nemo:
indf <- read.table("NemoData_Iteration_1_subpopulation_7.csv", header=TRUE)
inb.coef <- indf$Froh.1
# As a somewhat less realistic alternative, inbreeding coefficients can
# be sampled from a uniform (or some other) distribution for some initial
# analyses:
#inb.coef <- runif(791, min=0, max=0.25)
# Inbreeding coefficients are then grouped into classes,
# as required for the methods by Morton et al. (1956).
quants <- c(0, as.vector(quantile(inb.coef, probs=seq(0, 1, 0.1), na.rm=TRUE)) )
inb.class <- ifelse( inb.coef<quants[2], 1,
                       ifelse(inb.coef<quants[3], 2,
                              ifelse(inb.coef<quants[4], 3,
                                     ifelse(inb.coef<quants[5], 4,
                                            ifelse(inb.coef<quants[6], 5,
                                                   ifelse(inb.coef<quants[7], 6,
                                                          ifelse(inb.coef<quants[8], 7,
                                                                 ifelse(inb.coef<quants[9], 8,
                                                                        ifelse(inb.coef<quants[10], 9,
                                                                               ifelse(inb.coef<quants[11], 10, 11))))))))))

inb.class <- as.factor(inb.class)
# The equation used to model inbreeding depression is, following
# Morton et al. 1956, S.prob = exp(-A - B*inb.coef).
# S.prob is then used to determine survival probabilistically.
# Determine the number of replications of simulated datasets.
# 10000 replicates were used for the mauscript, but the value
# is set to 1000 for readers to try.
reps <- 1000
# Only one value of A is used and estimated in this simulation.
# A different value is used below.
A <- c(0.25)
B <- c(1, 5, 10, 20)
# Switch to change if ML analysis should also be run.
# It fails in a few of the simulations and leads them all to stop.
# Also, its value is almost identical to the GLM with log-link.
# ML can be run with builtin optimizers or with the own and slow
# optimization routine. This is slightly less accurate because
# using step sizes smaller than 0.1 for B takes far too long.
# However, only summary statistics across all replicates are
# analyzed, so this does not have any influence.
# However, the own-written method needs reasonable limits to the range
# of B that shall be examined, and this reasonable range becomes
# increasingly large for larger simulated B, so that this method will
# not complete with reasonable precision in reasonable time.
# The builtin optimizer stopps sometime, leading the loop to crash.
# To avoid that, a tryCatch function is used that should print the error
# without stopping.
# Only one of the two methods may be performed per run!
# The builtin optimizer is used for the reported simulations.
run.builtin.ML <- "yes"
run.own.ML <- "no"
# Note that the preferred logarithmic method is a Poisson GLM.
# Because the code was initially written for a binomial GLM, the
# name for the logarithmic method "GLM.bionomial.log" does not
# match the method anymore (which is a Poisson GLM with log-link).
# "GLM.binomial.logit" still correctly refers to a binomial GLM with logit-link.
methods <- c("Morton.TR", "Morton", "GLM.binomial.log", "GLM.binomial.logit", "ML")
A.est.Morton <- as.data.frame(matrix(nrow=reps, ncol=length(B)))
names(A.est.Morton) <- paste("B_", B, sep="")
A.est.Morton.TR <- as.data.frame(matrix(nrow=reps, ncol=length(B)))
names(A.est.Morton.TR) <- paste("B_", B, sep="")
A.est.GLM.binomial.log <- as.data.frame(matrix(nrow=reps, ncol=length(B)))
names(A.est.GLM.binomial.log) <- paste("B_", B, sep="")
A.est.GLM.binomial.logit <- as.data.frame(matrix(nrow=reps, ncol=length(B)))
names(A.est.GLM.binomial.logit) <- paste("B_", B, sep="")
A.est.ML <- as.data.frame(matrix(nrow=reps, ncol=length(B)))
names(A.est.ML) <- paste("B_", B, sep="")
B.est.Morton <- as.data.frame(matrix(nrow=reps, ncol=length(B)))
names(B.est.Morton) <- paste("B_", B, sep="")
B.est.Morton.TR <- as.data.frame(matrix(nrow=reps, ncol=length(B)))
names(B.est.Morton.TR) <- paste("B_", B, sep="")
B.est.GLM.binomial.log <- as.data.frame(matrix(nrow=reps, ncol=length(B)))
names(B.est.GLM.binomial.log) <- paste("B_", B, sep="")
B.est.GLM.binomial.logit <- as.data.frame(matrix(nrow=reps, ncol=length(B)))
names(B.est.GLM.binomial.logit) <- paste("B_", B, sep="")
B.est.ML <- as.data.frame(matrix(nrow=reps, ncol=length(B)))
names(B.est.ML) <- paste("B_", B, sep="")
for (b in 1:length(B)) {
  cat("inbreeding load simulations for B =", B[b], "\n")
  # This command is to overcome buffered output in RGui in Windows only.
  if (.Platform$OS.type == "windows") flush.console()
  for (i in 1:reps) {
    if ((i/100) %in% c(1:1000)) {
      # Print progress of the run to the console.
      cat("repetition ", i, "\n")
      # This command is to overcome buffered output in RGui in Windows only.
      if (.Platform$OS.type == "windows") flush.console()
    }
    A.now <- A
    B.now <- B[b]
    S.prob <- exp(-A.now - B.now*inb.coef)
    # A continuous value between 0 and 1 is sampled and then compared
    # with S.prob to determine if an individual survives or not.
    # If S.prob is larger than the random value, the indivdiual survives.
    cutter <- runif(length(S.prob), min=0, max=1)
    surv <- S.prob > cutter
    # This procedure avoids the following for-loop.
    #surv <- numeric()
    #for (n in 1:length(S.prob)) {
    #  surv[n] <- sample(c(0,1), size=1, replace=TRUE, prob=c((1-S.prob[i]), S.prob[i]))
    #}
    # ESTIMATE A AND B ACCORDING TO MORTON ET AL. 1956
    # Naming of variables is irrelevant, but based on code written for
    # survival from egg stage to banding age of nestlings in birds.
    egg.sums <- as.vector(table(inb.class))
    egg.band.sums <- as.vector(table(inb.class[which(surv > 0)]))
    # The mean inbreeding per inbreeding class is also needed.
    mean.f <- tapply(inb.coef, as.factor(inb.class), mean)
    # The weighted regression should be done following Morton et al. 1956
    # (also cited in Lynch & Walsh 1998, p. 277). Weighting is done with
    # N.eggs * N.surv /(1 - N.surv), iteratively substituting expected
    # for observed N.surv. Weighting only has a small effect.
    # Here, the small sample size correction of Templeton & Read (1983, 1984)
    # is applied and saved into the tables A/B.est.Morton.TR.
    # It is removed below.
    # For banded young.
    weighting <- egg.sums * ((1+egg.band.sums)/(2+egg.sums)) / (1 - ((1+egg.band.sums)/(2+egg.sums)))
    lm.Morton <- lm(-log((1+egg.band.sums)/(2+egg.sums)) ~ mean.f, weights=weighting)
    slope <- c(0, lm.Morton$coefficients[[2]])
    acc <- 0.0001
    while ((slope[length(slope)-1]/slope[length(slope)] < (1-acc)) | (slope[length(slope)-1]/slope[length(slope)] > (1+acc))) {
      weighting <- egg.sums * exp(-predict(lm.Morton)) / (1 - exp(-predict(lm.Morton)))
      lm.Morton <- lm(-log((1+egg.band.sums)/(2+egg.sums)) ~ mean.f, weights=weighting)
      slope <- c(slope, lm.Morton$coefficients[[2]])
    }
    A.est.Morton.TR[i, b] <- lm.Morton$coefficients[[1]]
    B.est.Morton.TR[i, b] <- lm.Morton$coefficients[[2]]
    # Here, the small sample size correction of Templeton & Read (1983, 1984)
    # is used, but introduces some bias. It may be removed by replacing the
    # corrected survival rate (1+survivor.sums)/(2+sample.sums) by the actual
    # survival rate of (survivor.sums)/(sample.sums) with the risk of having
    # to calculate an undefined log(0).
    # ESTIMATE A AND B ACCORDING TO MORTON ET AL. 1956
    egg.sums <- as.vector(table(inb.class))
    egg.band.sums <- as.vector(table(inb.class[which(surv > 0)]))
    # The mean inbreeding per inbreeding class is also needed.
    mean.f <- tapply(inb.coef, as.factor(inb.class), mean)
    # The weighted regression should be done following Morton et al. 1956
    # (also cited in Lynch & Walsh 1998, p. 277). Weighting is done with
    # N.eggs * N.surv /(1 - N.surv), iteratively substituting expected
    # for observed N.surv. Weighting only has a small effect.
    # For banded young.
    weighting <- egg.sums * ((egg.band.sums)/(egg.sums)) / (1 - ((egg.band.sums)/(egg.sums)))
    # Especially for the larger values of B, there will be classes
    # without surviving individuals and this will crash the loop.
    # Here, if this occurs, NA is used and the lm not run.
    if (sum(egg.band.sums==0)==0) {
      lm.Morton <- lm(-log((egg.band.sums)/(egg.sums)) ~ mean.f, weights=weighting)
      slope <- c(0, lm.Morton$coefficients[[2]])
      acc <- 0.0001
      while ((slope[length(slope)-1]/slope[length(slope)] < (1-acc)) | (slope[length(slope)-1]/slope[length(slope)] > (1+acc))) {
        weighting <- egg.sums * exp(-predict(lm.Morton)) / (1 - exp(-predict(lm.Morton)))
        lm.Morton <- lm(-log((egg.band.sums)/(egg.sums)) ~ mean.f, weights=weighting)
        slope <- c(slope, lm.Morton$coefficients[[2]])
      }
      A.est.Morton[i, b] <- lm.Morton$coefficients[[1]]
      B.est.Morton[i, b] <- lm.Morton$coefficients[[2]]
    }
    if (sum(egg.band.sums==0)>0) {
      A.est.Morton[i, b] <- NA
      B.est.Morton[i, b] <- NA
    }
    # RUN A GLM WITH LOG-LINK. Here, the error distribution, but not the name, is adjusted.
    # Thus, a Poisson GLM is run, but naming still refers to a binomial distribution.
    glm.log <- glm(surv ~ inb.coef, family=poisson(link="log"))
    A.est.GLM.binomial.log[i, b] <- -glm.log$coefficients[[1]]
    B.est.GLM.binomial.log[i, b] <- -glm.log$coefficients[[2]]
    # RUN A GLM WITH LOGIT-LINK
    glm.logit <- glm(surv ~ inb.coef, family=binomial(link="logit"))
    f.for.pred <- c(0, 0.25)
    #logit.pred <- plogis(predict(glm.logit, newdata=data.frame(inb.coef=f.for.pred)))
    logit.pred <- predict(glm.logit, newdata=data.frame(inb.coef=f.for.pred), type="response")
    A.est.GLM.binomial.logit[i, b] <- -log(logit.pred[1])
    B.est.GLM.binomial.logit[i, b] <- log(logit.pred[1]/logit.pred[2])/(f.for.pred[2]-f.for.pred[1])
    if (run.builtin.ML == "yes") {
      # RUN MAXIMUM LIKELIHOOD ANALYSIS.
      # For using a built-in likelihood function from R, a function for the
      # log-likelihood for the estimatable parameters has to be specified.
      # The optim() optimizers minimizes the negative log-likelihood, rather than
      # (as I did above) maximizing the positive log-likelihood.
      logL.function <- function (S0, inb.load) {
        -sum( surv*log(S0*exp(-inb.load*inb.coef)) + (1 - surv)*log(1- (S0*exp(-inb.load*inb.coef)) ) )
      }
      # The maximum likelihood function of the package stats4 is used.
      library(stats4)
      # tryCatch should catch the error and continue the loop.
      # The function at the end still prints the error message.
      # To make sure that iterations producing an error also have
      # NA in the output table, mle.func.ests is set to NA in all
      # iterations after the first. This is done to ensure that mle.func.ests
      # already exists, and to prevent failure of the writing into the table
      # if mle.func.ests were removed completely.
      if (b==1 & i==1) mle.func.ests <- mle(logL.function, start=list(S0=exp(-A.now), inb.load=B.now))
      mle.func.ests@coef[1] <- NA
      mle.func.ests@coef[2] <- NA
      tryCatch( {
        mle.func.ests <- mle(logL.function, start=list(S0=exp(-A.now), inb.load=B.now))
      }, error=function(e){cat("ERROR at repetition : ", i, conditionMessage(e), "\n")}  )
      # This produces an S4 class object, subsets of which can be extracted with @.
      # The contents and names can be seen with str(mle.func.ests).
      A.est.ML[i, b] <- -log(mle.func.ests@coef[1])
      B.est.ML[i, b] <- mle.func.ests@coef[2]
      # Note that this function produces some warnings about producing NaNs.
      # This is due to S0=0 and S0=1 producing issues.
      # Changing the optimization method to method = "L-BFGS-B",
      # and specifying box constraints on the parameters may solve this.
      # However, I haven't found a way to specify bounderies that specify
      # larger than 0 and smaller than 1, rather than including 0 and 1.
      # Either way, optimization still works, so the warnings are not problematic here.
    }
    if (run.own.ML == "yes") {
      # Kalinowski & Hedrick (1998) propose a maximum likelihood estimation procedure.
      # This is also used by Kruuk et al. (2002). They propose to use an Excel makro,
      # but it appears to work rather well to do a hard approach in R.
      # This is done here for illustration.
      # Below is also a loop that can be used to analyze all samples.
      # Set the range of values for which likelihood shall be calculated.
      S0s <- seq(from=0, to=1, by=0.01)
      # Values for B have to be positive.
      # Here, setting step size will adjust precision or speed.
      Bs <- seq(from=max(c(B.now-3), 0), to=(B.now+3), by=0.1)     
      # Baseline survival of 0 or 1 in the input causes problems,
      # so this is removed here.
      S0s <- S0s[which(S0s>0 & S0s<1)]
      # Make all sets of combinations.
      combs <- expand.grid(S0s, Bs)
      # Calcualte the log-likelihood of the data for each combination of values.
      logL <- numeric()
      for (s in 1:nrow(combs)) {
        logL[s] <- sum( surv*log(combs[s, 1]*exp(-combs[s, 2]*inb.coef)) + (1 - surv)*log(1- (combs[s, 1]*exp(-combs[s, 2]*inb.coef)) ) )
      }
      # This is the maximum likelihood estimate:
      A.est.ML[i, b] <- -log(combs[which.max(logL), 1])
      B.est.ML[i, b] <- combs[which.max(logL), 2]
    }
  }
}
save(A.est.Morton.TR, B.est.Morton.TR, A.est.Morton, B.est.Morton, A.est.ML, B.est.ML, A.est.GLM.binomial.log, B.est.GLM.binomial.log,
     A.est.GLM.binomial.logit, B.est.GLM.binomial.logit, file="LethalEquivalents_Simulations_1")
load("LethalEquivalents_Simulations_1")
#####################################################################
# Here, a second set of simulations is run to illustrate the dependece of
# logit-methods on A even when B does not change.
# Only one value of A is used and estimated.
A <- c(0.75)
B <- c(1, 5, 10, 20)
run.builtin.ML <- "yes"
run.own.ML <- "no"
methods <- c("Morton.TR", "Morton", "GLM.binomial.log", "GLM.binomial.logit", "ML")
A.est.Morton <- as.data.frame(matrix(nrow=reps, ncol=length(B)))
names(A.est.Morton) <- paste("B_", B, sep="")
A.est.Morton.TR <- as.data.frame(matrix(nrow=reps, ncol=length(B)))
names(A.est.Morton.TR) <- paste("B_", B, sep="")
A.est.GLM.binomial.log <- as.data.frame(matrix(nrow=reps, ncol=length(B)))
names(A.est.GLM.binomial.log) <- paste("B_", B, sep="")
A.est.GLM.binomial.logit <- as.data.frame(matrix(nrow=reps, ncol=length(B)))
names(A.est.GLM.binomial.logit) <- paste("B_", B, sep="")
A.est.ML <- as.data.frame(matrix(nrow=reps, ncol=length(B)))
names(A.est.ML) <- paste("B_", B, sep="")
B.est.Morton <- as.data.frame(matrix(nrow=reps, ncol=length(B)))
names(B.est.Morton) <- paste("B_", B, sep="")
B.est.Morton.TR <- as.data.frame(matrix(nrow=reps, ncol=length(B)))
names(B.est.Morton.TR) <- paste("B_", B, sep="")
B.est.GLM.binomial.log <- as.data.frame(matrix(nrow=reps, ncol=length(B)))
names(B.est.GLM.binomial.log) <- paste("B_", B, sep="")
B.est.GLM.binomial.logit <- as.data.frame(matrix(nrow=reps, ncol=length(B)))
names(B.est.GLM.binomial.logit) <- paste("B_", B, sep="")
B.est.ML <- as.data.frame(matrix(nrow=reps, ncol=length(B)))
names(B.est.ML) <- paste("B_", B, sep="")
for (b in 1:length(B)) {
  cat("inbreeding load simulations for B =", B[b], "\n")
  if (.Platform$OS.type == "windows") flush.console()
  for (i in 1:reps) {
    if ((i/100) %in% c(1:1000)) {
      cat("repetition ", i, "\n")
      if (.Platform$OS.type == "windows") flush.console()
    }
    A.now <- A
    B.now <- B[b]
    S.prob <- exp(-A.now - B.now*inb.coef)
    cutter <- runif(length(S.prob), min=0, max=1)
    surv <- S.prob > cutter
    egg.sums <- as.vector(table(inb.class))
    egg.band.sums <- as.vector(table(inb.class[which(surv > 0)]))
    mean.f <- tapply(inb.coef, as.factor(inb.class), mean)
    weighting <- egg.sums * ((1+egg.band.sums)/(2+egg.sums)) / (1 - ((1+egg.band.sums)/(2+egg.sums)))
    lm.Morton <- lm(-log((1+egg.band.sums)/(2+egg.sums)) ~ mean.f, weights=weighting)
    slope <- c(0, lm.Morton$coefficients[[2]])
    acc <- 0.0001
    while ((slope[length(slope)-1]/slope[length(slope)] < (1-acc)) | (slope[length(slope)-1]/slope[length(slope)] > (1+acc))) {
      weighting <- egg.sums * exp(-predict(lm.Morton)) / (1 - exp(-predict(lm.Morton)))
      lm.Morton <- lm(-log((1+egg.band.sums)/(2+egg.sums)) ~ mean.f, weights=weighting)
      slope <- c(slope, lm.Morton$coefficients[[2]])
    }
    A.est.Morton.TR[i, b] <- lm.Morton$coefficients[[1]]
    B.est.Morton.TR[i, b] <- lm.Morton$coefficients[[2]]
    egg.sums <- as.vector(table(inb.class))
    egg.band.sums <- as.vector(table(inb.class[which(surv > 0)]))
    mean.f <- tapply(inb.coef, as.factor(inb.class), mean)
    weighting <- egg.sums * ((egg.band.sums)/(egg.sums)) / (1 - ((egg.band.sums)/(egg.sums)))
    if (sum(egg.band.sums==0)==0) {
      lm.Morton <- lm(-log((egg.band.sums)/(egg.sums)) ~ mean.f, weights=weighting)
      slope <- c(0, lm.Morton$coefficients[[2]])
      acc <- 0.0001
      while ((slope[length(slope)-1]/slope[length(slope)] < (1-acc)) | (slope[length(slope)-1]/slope[length(slope)] > (1+acc))) {
        weighting <- egg.sums * exp(-predict(lm.Morton)) / (1 - exp(-predict(lm.Morton)))
        lm.Morton <- lm(-log((egg.band.sums)/(egg.sums)) ~ mean.f, weights=weighting)
        slope <- c(slope, lm.Morton$coefficients[[2]])
      }
      A.est.Morton[i, b] <- lm.Morton$coefficients[[1]]
      B.est.Morton[i, b] <- lm.Morton$coefficients[[2]]
    }
    if (sum(egg.band.sums==0)>0) {
      A.est.Morton[i, b] <- NA
      B.est.Morton[i, b] <- NA
    }
    glm.log <- glm(surv ~ inb.coef, family=poisson(link="log"))
    A.est.GLM.binomial.log[i, b] <- -glm.log$coefficients[[1]]
    B.est.GLM.binomial.log[i, b] <- -glm.log$coefficients[[2]]
    glm.logit <- glm(surv ~ inb.coef, family=binomial(link="logit"))
    f.for.pred <- c(0, 0.25)
    logit.pred <- predict(glm.logit, newdata=data.frame(inb.coef=f.for.pred), type="response")
    A.est.GLM.binomial.logit[i, b] <- -log(logit.pred[1])
    B.est.GLM.binomial.logit[i, b] <- log(logit.pred[1]/logit.pred[2])/(f.for.pred[2]-f.for.pred[1])
    if (run.builtin.ML == "yes") {
      logL.function <- function (S0, inb.load) {
        -sum( surv*log(S0*exp(-inb.load*inb.coef)) + (1 - surv)*log(1- (S0*exp(-inb.load*inb.coef)) ) )
      }
      library(stats4)
      if (b==1 & i==1) mle.func.ests <- mle(logL.function, start=list(S0=exp(-A.now), inb.load=B.now))
      mle.func.ests@coef[1] <- NA
      mle.func.ests@coef[2] <- NA
      tryCatch( {
        mle.func.ests <- mle(logL.function, start=list(S0=exp(-A.now), inb.load=B.now))
      }, error=function(e){cat("ERROR at repetition : ", i, conditionMessage(e), "\n")}  )
      A.est.ML[i, b] <- -log(mle.func.ests@coef[1])
      B.est.ML[i, b] <- mle.func.ests@coef[2]
    }
    if (run.own.ML == "yes") {
      S0s <- seq(from=0, to=1, by=0.01)
      Bs <- seq(from=max(c(B.now-3), 0), to=(B.now+3), by=0.1)
      S0s <- S0s[which(S0s>0 & S0s<1)]
      combs <- expand.grid(S0s, Bs)
      logL <- numeric()
      for (s in 1:nrow(combs)) {
        logL[s] <- sum( surv*log(combs[s, 1]*exp(-combs[s, 2]*inb.coef)) + (1 - surv)*log(1- (combs[s, 1]*exp(-combs[s, 2]*inb.coef)) ) )
      }
      A.est.ML[i, b] <- -log(combs[which.max(logL), 1])
      B.est.ML[i, b] <- combs[which.max(logL), 2]
    }
  }
}
save(A.est.Morton.TR, B.est.Morton.TR, A.est.Morton, B.est.Morton, A.est.ML, B.est.ML, A.est.GLM.binomial.log, B.est.GLM.binomial.log,
     A.est.GLM.binomial.logit, B.est.GLM.binomial.logit, file="LethalEquivalents_Simulations_2")
#####################################################################
# Some code for initial analysis of the simulations:
load("LethalEquivalents_Simulations_2")
A <- c(0.75)
B <- c(1, 5, 10, 20)
# Check in how many simulation replicates maximum likelihood
# estimation failed.
colSums(is.na(B.est.ML))
sum(is.na(B.est.ML))
# Check how often survival in one class was 0 so that the Morton method
# without small sample size correction failed.
colSums(is.na(B.est.Morton))
sum(is.na(B.est.Morton))
# Extract the same statistics for the first set of simulations.
load("LethalEquivalents_Simulations_1")
A <- c(0.25)
B <- c(1, 5, 10, 20)
colSums(is.na(B.est.ML))
sum(is.na(B.est.ML))
colSums(is.na(B.est.Morton))
sum(is.na(B.est.Morton))
#####################################################################
# Plot the simulation output for estimation of B.
pdf("Simulations_EstimationB.pdf", width=8, height=15)
# Set some plot settings. They need to be set within the pdf command to have an effect.
ax <- 1.6               # axis labels (i.e. numbers along the axes)
la <- 1.9               # axis legends (i.e. text along the axes)
ma <- 1.8
intext <- 1.9
margins <- c(6, 2, 7, 2)
par(cex.axis=ax, cex.lab=la, cex.main=ma, mar=margins)
par(mfrow=c(2,1))
y.limit <- 1.25
y.factor.b <- 0.7
subtr <- 0.05
linewidth <- 2
pointsize <- 1.5
load("LethalEquivalents_Simulations_1")
A <- c(0.25)
B <- c(1, 5, 10, 20)
plot(0,0, cex=0, xlim=c(0,28), ylim=c(0, y.limit), xlab="", ylab="", axes=FALSE)
axis(1, at=B, labels=B)
mtext(expression("inbreeding load "*italic("B")), side=1, line=4, cex=la)
mtext(expression(bold("(a) ")*bolditalic("A")*bold(" = 0.25")), side=3, line=2, adj=0, cex=la, font=2)
abline(v=B, col="grey40")
for (s in 1:length(B)) {
  lines(density(B.est.GLM.binomial.logit[,s], kernel="gaussian", na.rm=TRUE), col="blue", lwd=linewidth, lty=3)
  lines(density(B.est.Morton.TR[,s], kernel="gaussian", na.rm=TRUE), col="green", lwd=linewidth, lty=2)
  lines(density(B.est.Morton[,s], kernel="gaussian", na.rm=TRUE), col="darkgreen", lwd=linewidth, lty=5)
  lines(density(B.est.ML[,s], kernel="gaussian", na.rm=TRUE), col="orange", lwd=linewidth, lty=6)
  lines(density(B.est.GLM.binomial.log[,s], kernel="gaussian", na.rm=TRUE), col="red", lwd=linewidth, lty=1)
}
quant.95 <- function(x) {
  quantile(x, probs=c(0.025, 0.975), na.rm=TRUE)
}
range.GLM.binomial.log <- apply(B.est.GLM.binomial.log, MARGIN=2, FUN=quant.95)
range.ML <- apply(B.est.ML, MARGIN=2, FUN=quant.95)
range.Morton <- apply(B.est.Morton, MARGIN=2, FUN=quant.95)
range.Morton.TR <- apply(B.est.Morton.TR, MARGIN=2, FUN=quant.95)
range.GLM.binomial.logit <- apply(B.est.GLM.binomial.logit, MARGIN=2, FUN=quant.95)
for (s in 1:length(B)) {
  if (s %in% seq(from=0, to=10, by=2)) lines(range.GLM.binomial.log[,s], rep(y.limit+0.1*subtr, 2), col="red", lty=1, lwd=linewidth)
  if (s %in% seq(from=1, to=11, by=2)) lines(range.GLM.binomial.log[,s], rep(y.limit-0.1*subtr, 2), col="red", lty=1, lwd=linewidth)
  if (s %in% seq(from=0, to=10, by=2)) lines(range.ML[,s], rep(y.limit-0.9*subtr, 2), col="orange", lty=1, lwd=linewidth)
  if (s %in% seq(from=1, to=11, by=2)) lines(range.ML[,s], rep(y.limit-1.1*subtr, 2), col="orange", lty=1, lwd=linewidth)
  if (s %in% seq(from=0, to=10, by=2)) lines(range.Morton[,s], rep(y.limit-1.9*subtr, 2), col="darkgreen", lty=1, lwd=linewidth)
  if (s %in% seq(from=1, to=11, by=2)) lines(range.Morton[,s], rep(y.limit-2.1*subtr, 2), col="darkgreen", lty=1, lwd=linewidth)
  if (s %in% seq(from=0, to=10, by=2)) lines(range.Morton.TR[,s], rep(y.limit-2.9*subtr, 2), col="green", lty=1, lwd=linewidth)
  if (s %in% seq(from=1, to=11, by=2)) lines(range.Morton.TR[,s], rep(y.limit-3.1*subtr, 2), col="green", lty=1, lwd=linewidth)
  if (s %in% seq(from=0, to=10, by=2)) lines(range.GLM.binomial.logit[,s], rep(y.limit-3.9*subtr, 2), col="blue", lty=1, lwd=linewidth)
  if (s %in% seq(from=1, to=11, by=2)) lines(range.GLM.binomial.logit[,s], rep(y.limit-4.1*subtr, 2), col="blue", lty=1, lwd=linewidth)
}
points(apply(B.est.GLM.binomial.log, MARGIN=2, FUN=mean, na.rm=TRUE), rep(c(y.limit-0.1*subtr, y.limit+0.1*subtr), length(B))[1:length(B)], pch=22, col="red", bg="red", cex=pointsize)
points(apply(B.est.ML, MARGIN=2, FUN=mean, na.rm=TRUE), rep(c(y.limit-1.1*subtr, y.limit-0.9*subtr), length(B))[1:length(B)], pch=23, col="orange", bg="orange", cex=pointsize)
points(apply(B.est.Morton, MARGIN=2, FUN=mean, na.rm=TRUE), rep(c(y.limit-2.1*subtr, y.limit-1.9*subtr), length(B))[1:length(B)], pch=24, col="darkgreen", bg="darkgreen", cex=pointsize)
points(apply(B.est.Morton.TR, MARGIN=2, FUN=mean, na.rm=TRUE), rep(c(y.limit-3.1*subtr, y.limit-2.9*subtr), length(B))[1:length(B)], pch=25, col="green", bg="green", cex=pointsize)
points(apply(B.est.GLM.binomial.logit, MARGIN=2, FUN=mean, na.rm=TRUE), rep(c(y.limit-4.1*subtr, y.limit-3.9*subtr), length(B))[1:length(B)], pch=21, col="blue", bg="blue", cex=pointsize)
legend("right", legend=c("GLM log-link", "exponent. ML", "Morton et al.", "Morton & TR", "GLM logit-link"),
       lty=c(1,6,5,2,3), lwd=c(2,2,2,2,2), col=c("red", "orange", "darkgreen", "green", "blue"), pt.bg=c("red", "orange", "darkgreen", "green", "blue"),
       cex=intext, pch=c(22, 23, 24, 25, 21), bty="o", bg="white", box.lwd=0, box.col="white")
box()
load("LethalEquivalents_Simulations_2")
A <- c(0.75)
B <- c(1, 5, 10, 20)
plot(0,0, cex=0, xlim=c(0,28), ylim=c(0, y.limit), xlab="", ylab="", axes=FALSE)
axis(1, at=B, labels=B)
mtext(expression("inbreeding load "*italic("B")), side=1, line=4, cex=la)
mtext(expression(bold("(b) ")*bolditalic("A")*bold(" = 0.75")), side=3, line=2, adj=0, cex=la, font=2)
abline(v=B, col="grey40")
for (s in 1:length(B)) {
  lines(density(B.est.GLM.binomial.logit[,s], kernel="gaussian", na.rm=TRUE), col="blue", lwd=linewidth, lty=3)
  lines(density(B.est.Morton.TR[,s], kernel="gaussian", na.rm=TRUE), col="green", lwd=linewidth, lty=2)
  lines(density(B.est.Morton[,s], kernel="gaussian", na.rm=TRUE), col="darkgreen", lwd=linewidth, lty=5)
  lines(density(B.est.ML[,s], kernel="gaussian", na.rm=TRUE), col="orange", lwd=linewidth, lty=6)
  lines(density(B.est.GLM.binomial.log[,s], kernel="gaussian", na.rm=TRUE), col="red", lwd=linewidth, lty=1)
}
quant.95 <- function(x) {
  quantile(x, probs=c(0.025, 0.975), na.rm=TRUE)
}
range.GLM.binomial.log <- apply(B.est.GLM.binomial.log, MARGIN=2, FUN=quant.95)
range.ML <- apply(B.est.ML, MARGIN=2, FUN=quant.95)
range.Morton <- apply(B.est.Morton, MARGIN=2, FUN=quant.95)
range.Morton.TR <- apply(B.est.Morton.TR, MARGIN=2, FUN=quant.95)
range.GLM.binomial.logit <- apply(B.est.GLM.binomial.logit, MARGIN=2, FUN=quant.95)
for (s in 1:length(B)) {
  if (s %in% seq(from=0, to=10, by=2)) lines(range.GLM.binomial.log[,s], rep(y.limit+0.1*subtr, 2), col="red", lty=1, lwd=linewidth)
  if (s %in% seq(from=1, to=11, by=2)) lines(range.GLM.binomial.log[,s], rep(y.limit-0.1*subtr, 2), col="red", lty=1, lwd=linewidth)
  if (s %in% seq(from=0, to=10, by=2)) lines(range.ML[,s], rep(y.limit-0.9*subtr, 2), col="orange", lty=1, lwd=linewidth)
  if (s %in% seq(from=1, to=11, by=2)) lines(range.ML[,s], rep(y.limit-1.1*subtr, 2), col="orange", lty=1, lwd=linewidth)
  if (s %in% seq(from=0, to=10, by=2)) lines(range.Morton[,s], rep(y.limit-1.9*subtr, 2), col="darkgreen", lty=1, lwd=linewidth)
  if (s %in% seq(from=1, to=11, by=2)) lines(range.Morton[,s], rep(y.limit-2.1*subtr, 2), col="darkgreen", lty=1, lwd=linewidth)
  if (s %in% seq(from=0, to=10, by=2)) lines(range.Morton.TR[,s], rep(y.limit-2.9*subtr, 2), col="green", lty=1, lwd=linewidth)
  if (s %in% seq(from=1, to=11, by=2)) lines(range.Morton.TR[,s], rep(y.limit-3.1*subtr, 2), col="green", lty=1, lwd=linewidth)
  if (s %in% seq(from=0, to=10, by=2)) lines(range.GLM.binomial.logit[,s], rep(y.limit-3.9*subtr, 2), col="blue", lty=1, lwd=linewidth)
  if (s %in% seq(from=1, to=11, by=2)) lines(range.GLM.binomial.logit[,s], rep(y.limit-4.1*subtr, 2), col="blue", lty=1, lwd=linewidth)
}
points(apply(B.est.GLM.binomial.log, MARGIN=2, FUN=mean, na.rm=TRUE), rep(c(y.limit-0.1*subtr, y.limit+0.1*subtr), length(B))[1:length(B)], pch=22, col="red", bg="red", cex=pointsize)
points(apply(B.est.ML, MARGIN=2, FUN=mean, na.rm=TRUE), rep(c(y.limit-1.1*subtr, y.limit-0.9*subtr), length(B))[1:length(B)], pch=23, col="orange", bg="orange", cex=pointsize)
points(apply(B.est.Morton, MARGIN=2, FUN=mean, na.rm=TRUE), rep(c(y.limit-2.1*subtr, y.limit-1.9*subtr), length(B))[1:length(B)], pch=24, col="darkgreen", bg="darkgreen", cex=pointsize)
points(apply(B.est.Morton.TR, MARGIN=2, FUN=mean, na.rm=TRUE), rep(c(y.limit-3.1*subtr, y.limit-2.9*subtr), length(B))[1:length(B)], pch=25, col="green", bg="green", cex=pointsize)
points(apply(B.est.GLM.binomial.logit, MARGIN=2, FUN=mean, na.rm=TRUE), rep(c(y.limit-4.1*subtr, y.limit-3.9*subtr), length(B))[1:length(B)], pch=21, col="blue", bg="blue", cex=pointsize)
legend("right", legend=c("GLM log-link", "exponent. ML", "Morton et al.", "Morton & TR", "GLM logit-link"),
       lty=c(1,6,5,2,3), lwd=c(2,2,2,2,2), col=c("red", "orange", "darkgreen", "green", "blue"), pt.bg=c("red", "orange", "darkgreen", "green", "blue"),
       cex=intext, pch=c(22, 23, 24, 25, 21), bty="o", bg="white", box.lwd=0, box.col="white")
box()
dev.off()
#####################################################################
#####################################################################
#####################################################################
