# Supplementary material for: Nonequivalent lethal equivalents: Models and inbreeding metrics for unbiased estimation of inbreeding load
Source: Evol Appl. 2018 Oct 23;12(2):266–79. doi: 10.1111/eva.12713 (PMC6346663; doi:10.1111/eva.12713)
Supplement: Supplementary file 2 [file EVA-12-266-s002.zip › eva12713-sup-0002-Applications-DataS1-S3/eva12713-sup-0004-Applications-DataS3.txt]

###############################################################################
# SUPPORTING INFORMATION (NOTES AND R CODE FOR REANALYSIS OF INBREEDING LOAD) #
###############################################################################
# "Nonequivalent lethal equivalents: Models and inbreeding metrics for
# unbiased estimation of inbreeding load" in Evolutionary Applications 2018
# by P. Nietlisbach, S. Muff, J. M. Reid, M. C. Whitlock, L. F. Keller.
###############################################################################

# REANALYSIS OR RECALCULATION OF INBREEDING LOAD ESTIMATES FROM THE LITERATURE.
# This section contains recalculations or confirmations for estimates of
# inbreeding load found in the literature. We also explain when and why we
# get different estimates than are in the literature, and there are explanations
# for why some previously published estimates were excluded from our Table 1 in
# the main manuscript.

# First, we focus on recent review papers and justify why we think the
# measures are or are not reliable.
# If possible we provide a reanalysis for confirmation.

# WORKED EXAMPLES FOR CALCULATION OF INBREEDING LOAD FOR BINARY SURVIVAL DATA.
# The first dataset below contains a detailed example of how to estimate
# inbreeding load with binary survival data and a generalized linear model
# with Poisson-distributed errors and a logarithmic link function. This
# simple model can be used as a starting point for similar and more
# complicated analyses.
# The last analysis (at the bottom below) deals with published data. In addition
# to discussing issues with using a logit link function, it also illustrates
# ways to estimate inbreeding load.

###############################################################################
# We start with the estimates presented in Table 1 of
# O'Grady et al. (2006, Biological Conservation).
# For details about the cited publications please see
# the reference list in O'Grady et al. (2006).
###############################################################################
# Brown & Brown (1998) analysed data from Mexican jays.
# Survival until 1 year is the only timepoint with sufficient data for
# reanalysis in the original paper. Survival until fledging is available
# for inbred offspring only.
# The paper mentions that only one of the three inbred offspring that
# survived until 1 year survived longer but did not breed. No comparable
# data for noninbred individuals was found, and estimating inbreeding load
# with one class without survivors is unreliable.
# Table 3 provides the data necessary to analyze this dataset.
# Inbreeding coefficients of inbred individuals (from Table 3):
inb.coeffs.inb <- c(rep(0.125, 8), rep(0.25, 2), rep(0.0625, 4), rep(0.25, 8),
                    rep(0.125, 3), rep(0.125, 4), rep(0.03125, 6))
# Individual survival of inbred individuals (from Table 3):
survival.inb <- c(0,0,0,0,0,0,0,1,  0,0,  0,0,0,0,  0,0,0,0,0,0,1,1,
                  0,0,0,  0,0,0,0,    0,0,0,0,0,0)
# Inbreeding coefficients of 0 are added for all non-inbred individuals.
inb.coeffs <- c(inb.coeffs.inb, rep(0, 823))
# Individual survival for all non-inbred individuals is added also.
survival.all <- c(survival.inb, rep(0, (823-278)), rep(1, 278))
#####   ILLUSTRATION OF ESTIMATION OF INBREEDING LOAD WITH GLM   #####
# This dataset extracted from Brown & Brown (1998, Behavioral Ecology)
# serves as an example to illustrate the approach of estimating inbreeding
# load with a generalized linear model with Poisson-distributed errors
# and a logarithmic link function. This approach is described in the main
# manuscript (see there for general information and references).
# The basic data requirements for this approach are a vector of individual
# survival (i.e. binary values of 0 or 1 for individuals that died or
# survived across a specified life stage, respectively), and a vector of
# inbreeding coefficients for these individuals. The length of these vectors
# represents sample size.
# Analysis requires two libraries that are loaded here and can be installed
# with install.packages("sandwich") and install.packages("lmtest").
library(sandwich) # library to get robust estimators
library(lmtest) # library to test coefficients
# We now run a standard generalized linear model with Poisson-distributed
# errors and a logarithmic link function. We regress individual survival
# on inbreeding coefficients.
inb.LE <- glm(survival.all ~ inb.coeffs, family = poisson(link = "log"))
# The summary table for this model already shows the point estimate of the
# inbreeding load as -B, i.e. as a negative slope on the logarithmic scale
# when there is inbreeding depression. The summary table reports the slope
# on the logarithmic scale, which is the scale that we need (and the slope
# is only a straight line on the logarithmic scale, as shown in Figure S1
# in the main manuscript). The standard errors reported in the summary
# table, however, are not reliable. They need to be calculated with the
# sandwich estimator below.
summary(inb.LE)
# Here, the GLM run above (and saved as inb.LE) is referenced in the command
# coeftest, and the sandwich estimator is called to extract correct standard
# errors. Note that these standard errors are somewhat larger now than the
# (for here incorrect) standard errors in the summary table above.
( inb.se <- coeftest(inb.LE, vcov = sandwich) )
# A 95% confidence interval can be calculated as the point estimate plus and
# minus 1.96 times the standard error. Thus, lower 95% confidence limit,
# point estimate of inbreeding load, and upper 95% confidence limit are:
c( -(inb.se["inb.coeffs", "Estimate"] + 1.96*inb.se["inb.coeffs", "Std. Error"]),
   -inb.se["inb.coeffs", "Estimate"],
   -(inb.se["inb.coeffs", "Estimate"] - 1.96*inb.se["inb.coeffs", "Std. Error"]) )
# The point estimate of B=5.64 is lower than the estimate of 2B>13.44 reported
# by O'Grady et al. (2006).
###############################################################################
# An alternative is to use bootstrapping to estimate standard
# errors and confidence intervals. Unlike the sandwich estimator, bootstrapping
# can also be used to estimate confidence intervals for mixed models.
# Create a dataframe for easier bootstrapping
data <- data.frame(survival.all=survival.all,inb.coeffs=inb.coeffs)
# The number of rows represents the sample size.
n <- nrow(data)
# Set a large number of bootstrap iterations.
nboot <- 1000
# Set up a dataframe to store the results from each iteration.
b.results <- data.frame(intercept=rep(NA,nboot),beta_inb = rep(NA,nboot))
# Run a loop to bootstrap the dataset with replacement.
# The option warn is changed to 2 so that warnings will be changed to errors
# so that the tryCatch function below will set estimates from iterations
# that produce warnings to NA.
options(warn=2)
getOption("warn")
for (ii in 1:nboot){
  if ((ii/100) %in% c(1:1000)) {
    # Print progress of the run to the console.
    cat("bootstrap repetition ", ii, " of ", nboot, "\n")
    # This command is to overcome buffered output in RGui in Windows only.
    if (.Platform$OS.type == "windows") flush.console()
  }
  # Boostrap the data.
  b.data <- data[sample(1:n, n, replace=TRUE), ]
  # Estimate intercept and slope for this bootstrap iteration,
  # and store it in the dataframe.
  # Problem: the example is relatively unstable for bootstrapping, namely because there are so many f=0, 
  # and because the example is binary.
  # In principle one should remove the cases with the "glm.fit: fitted rates numerically 0 occurred" warning.
  # This is done here by using tryCatch to catch this warning, which then adds NA to the respective iteration.
  # The print command will print the iterations with warnings to the screen.
  tryCatch( {
    b.results[ii,] <- -summary(glm(survival.all ~ inb.coeffs, data=b.data, family=poisson(link="log")))$coef[,1]
  }, error=function(e){cat("ERROR at repetition : ", ii, conditionMessage(e), "\n")}  )
}
# Standard error of the intercept:
sd(b.results[, 1], na.rm=TRUE)
# Standard error of inbreeding load:
sd(b.results[, 2], na.rm=TRUE)
# 95% confidence interval for inbreeding load:
quantile(b.results[, 2], probs=c(0.025, 0.975), na.rm=TRUE)
# The warning option is set back to 0 again.
options(warn=0)
###############################################################################
# Slate et al. (2000) measured standardized multilocus heterozygosity at
# 6-9 microsatellite loci, and regressions of lifetime reproductive success
# for males and females separately were done on a logarithmic scale.
# However, it seems difficult to directly use these slopes as estimates
# of inbreeding load, because standardized heterozygosity with so few loci
# may not be a great measure of inbreeding, and likely will show a lot more
# variance than inbreeding coefficients. In a different dataset, slopes
# calculated using standardized multilocus heterozygosity are considerably
# different from slopes using inbreeding coefficients. For these reasons,
# we do not calculate any estimates of inbreeding load from this study.

# Leberg (1990) conducted experiments in artificial mesocosms and released
# full siblings or unrelated individuals of eastern mosquitofish (Gambusia
# holbrooki). They then analysed population size in the two treatments
# and found that more juveniles were present in the treatements founded by
# unrelated individuals. However, after three generations of uncontrolled
# and unmonitored breeding, it is unclear how high inbreeding coefficients
# in the two treatments really are. This does not lend much support for the
# third highest value of inbreeding load in Table 1 of O'Grady et al. (2006).
# Leberg (1990) did NOT explicitly calculate inbreeding load.
# Inbreeding load for brood size would be calculated as such:
-log(10.5/28.8)/0.25
# Doubling this yields the diploid estimate reported by O'Grady et al. (2006).
# However, for the reasons outlined above, no estimate for this experimental
# population is calculated or included in our table.

# Keller 1998 calculated lethal equivalents for survival. He used the
# method by Morton et al. (1956) and no reanalysis is thus necessary.
# O'Grady et al. (2006) report correct estimates for survival until
# independence (2B=2.88), but the value for survival to sexual maturity
# (reported 2B=2.64) is incorrect. Keller 1998 reported B=2.69 for this.
# Keller 1998 did not calculate inbreeding load for reproductive traits,
# and this appears difficult from the reported data, because models were
# used (square-root transformation) that do not directly allow calculation
# of inbreeding load. It is further complicated by there being stronger
# effects on lifetime reproductive success of females, than males, and
# predictions only being found for females. For all these reasons, we
# only report the original estimates from Keller (1998) in our table.

# Meagher et al. 2000 analyzed survival and reproductive traits of house
# mice in the laboratory and under seminatural predator-free conditions.
# Approximations of inbreeding load can be calculated for many traits.
#####
# Litter size was measured for 188 litters from 112 pairs.
-log(6.08/6.83)/0.25
# Body mass at weaning (21 days) of 1069 pubs:
# Males:
-log(7.39/7.69)/0.25
# Females:
-log(7.16/7.42)/0.25
# Mean of males and females:
mean(c((-log(7.39/7.69)/0.25), (-log(7.16/7.42)/0.25)))
# Body mass at adulthood (50 days) of 1055 pubs:
# Males:
-log(15.03/15.49)/0.25
# Females:
-log(12.47/12.57)/0.25
# Mean of males and females:
mean(c((-log(15.03/15.49)/0.25), (-log(12.47/12.57)/0.25)))
#####
# Number of born offspring sired by individuals in enclosures.
# For most measures of reproductive fitness, only ratios of
# inbred versus outbred individuals are available.
# Males:
-log(0.28/1)/0.25
# Females:
-log(0.87/1)/0.25
# The mean shall be used for most purposes, but calculating it
# simply as a mean might not be the best way, but probably as
# good as possible with the available data and study design.
# Namely, it is based on an artificially set-up sex ratio and
# for example fitness effects on the removed males are ignored.
# On the other hand, the effects of the artificial design without
# predation might have unpredictable effects on inbreeding depression,
# and the direct competition of fully outbred with fully inbred
# individuals is unrealistic, given that most populations mate
# randomly and it is thus unlikely that highly inbred individuals
# compete with completely outbred individuals.
mean(c(-log(0.28/1)/0.25, -log(0.87/1)/0.25))
# Survival of offspring to weaning of inbred versus outbred males.
# Not sure how inbreeding depression is important here unless
# males provide a lot of parental care.
# Offspring survival of males:
# Males:
-log(0.64/0.75)/0.25
# Females:
-log(0.68/0.73)/0.25
# Mean:
mean(c(-log(0.64/0.75)/0.25, -log(0.68/0.73)/0.25))
# Number of weaned offspring by males in enclosures.
# Males:
-log(0.19/1)/0.25
# Females:
-log(0.78/1)/0.25
# Mean:
mean(c(-log(0.19/1)/0.25, -log(0.78/1)/0.25))
#####
# Number of born offspring sired by males in the laboratory.
# Males and Females: data not available
# Survival of offspring to weaning of inbred versus outbred males in the labatory.
# Not sure how inbreeding depression is important here unless
# males provide a lot of parental care.
# Offspring survival of males:
# Males:
-log(0.84/0.89)/0.25
# Females: data not available
# Number of weaned offspring by males in the labatory.
# Males:
-log(0.64/1)/0.25
# Females:
-log(0.6/1)/0.25
# Mean:
mean(c(-log(0.64/1)/0.25, -log(0.6/1)/0.25))
#####
# Adult survival was analyzed across the study duration of ca. 38 weeks (less than 40 weeks).
# Males:
# 25 of 48 males died and 17 of these were inbred.
# Thus, 17 of 24 inbred males died; inbred survivorship = 0.2917
# 8 of 24 outbred males died; outbred survivorship = 0.6667
-log((1-17/24)/(1-8/24))/0.25
# Females:
# Only 6 out of 96 females died, and 3 of them were inbred and 3 outbred.
-log((1-3/48)/(1-3/48))/0.25
# Adult survival is also calculated for both sexes combined, based on
# the actually supplied numbers of deaths.
# 20 out of 72 inbred and 11 out of 72 outbred individuals died.
# Both sexes combined:
-log((1-20/72)/(1-11/72))/0.25
# As outlined above, the applied experimental design here is artificial,
# so this shall not be considered as an example from the wild.

# McRae (1996) analysed moorhen breeding. Table V reports differences in egg hatching rate
# between eggs of 6 junior females that bred with their fathers (i.e. F of eggs = 0.25), and
# eggs of 6 junior females that bred with unrelated males. "Junior" means that the female was
# the younger (typically the daughter) of two females breeding in the same nest and with the
# same male.
# Lethal equivalents for proportion of hatched eggs from this comparison are:
-log(0.43/0.74)/0.25
# This value of B=2.171 matches the value of 2B=4.342 reported by O'Grady et al. (2006).

# Gibbs & Grant (1989) concluded that there was no inbreeding depression in
# this population of Geospiza fortis, and this finding was confirmed by
# Keller et al. (2002) in an analysis with this dataset, much enlarged with
# additional data.
# Analysis might anyways be attempted using expected and observed survival
# rates reported in Table 4 of Gibbs & Grant (1989), and a mean inbreeding
# coefficient of all related pairs of 0.085. However, apart from being
# based only on 27 pairs, taking mean inbreeding coefficients across such
# a wide range of inbreeding coefficients likely also introduces errors.
# It is also not entirely clear how the reported percentages were calculated.
-log(0.45/0.54)/0.085   # hatching rate; reported in O'Grady et al. (2006)
-log(0.85/0.79)/0.085   # fledging rate of young
-log(0.38/0.45)/0.085   # fledging rate of eggs
-log(0.33/0.48)/0.085   # survival to next year; 14 nests only; reported in O'Grady et al. (2006)
# However, given that none of the differences were significant here, based
# on very small sample sizes, and did not hold up in a later larger dataset,
# these values are not included in our table.

# Dietz et al. (2000; in book by Young & Clarke) report the slope of a
# logistic regression as B=1.7. This is not an estimate of inbreeding load.
# Survival to 24 months of age is plotted in Figure 11.3, but no analysis
# is found. Inbred survival rate may be ca. 0.32 for inbred and 0.46 for
# non-inbred individuals.
# Figure 11.1 provides information about inbreeding coefficients. They are:
inb.tamarins <- c(rep(0.016, 12), 0.032, rep(0.063, 7), rep(0.125, 9), rep(0.188, 2), rep(0.25, 16))
length(inb.tamarins)   # There are 47 values as expected.
mean(inb.tamarins)   # mean inbreeding coefficient of inbred individuals is 0.1312
# Inbreeding load thus is:
-log(0.32/0.46)/mean(inb.tamarins)
# This yields B=2.77, and the difference to the value of 2B=4.65 in O'Grady et al.
# (2006) may be due to approximations made when reading values off of a plot.
# O'Grady et al. (2006) report this as first year survival, but it is
# for survival until 24 months. According to Wikipedia, this is close to the age
# of sexual maturity for both sexes, but they typically do not successfully
# reproduce until a bit later.

# Data in Greenwood et al. (1978) is sufficient to calculate mean
# inbreeding among inbred pairings and use survival rates of those
# and the outbred group to get an estimate of inbreeding load.
# Pairs breeding in multiple years are here included multiple times,
# because they thereby produced more young. Data are taken from Table 1
# and only for pairings used in the analysis.
mean.F <- (6*0.25 + 8*0.25 + 0.125)/15
# Nestling survival (i.e. egg to fledging) is reported for inbred and outbred pairs.
inb.surv <- 1-0.277
out.surv <- 1-0.162
(-log(inb.surv/out.surv))/(mean.F-0)
# For fledgling survival to recruitment, mean.F might slightly change.
mean.F <- (86*0.25 + 8*0.125)/94
inb.surv <- 0.064
out.surv <- 0.1
(-log(inb.surv/out.surv))/(mean.F-0)
# The values here match the values reported by O'Grady et al. (2006),
# although they listed the first one as first year survival (it
# is survival from egg to fledging).
# Bulmer (1973, Heredity) and Greenwood et al. (1978, Nature) studied
# an earlier subset of the data analyzed by Szulkin et al. (2007, J. of
# Evolutionary Biology). We thus only report the estimates from the
# latter study in Table 1.

# van Noordwijk & Sharloo (1981) provide Table 5 with survival rates
# for various inbreeding classes. Their analysis of lethal equivalents
# described in the discussion regresses survival rate on inbreeding coefficients
# rather than log(survival rate) on classes of inbreeding coefficients following
# the procedure of Morton et al. (1956). Thus, their data is reanalysed.
inb.classes <- c(0.25, 0.125, 0.085, 0.063, 0.031, 0.016, 0.008, 0)
sampled.pairs <- c(13, 8, 7, 14, 16, 22, 8, 62)
# Eggs I are eggs that failed to hatch and were found. Thus, survival
# rate of eggs to hatching sensu stricto is 1-eggs.1:
eggs.1 <- 1-c(0.2, 0.278, 0.053, 0.106, 0.054, 0.075, 0.037, 0.067)
# Eggs II is the proportion of eggs that was not observed as hatched young.
# This includes removed eggs and young that died very early and is thus
# a larger proportion than eggs I. Again, survival to this stage that shall
# be called survival from egg until hatching, is 1-eggs.2
# The authors suggest that this measure is more accurate than eggs.1.
eggs.2 <- 1-c(0.321, 0.329, 0.159, 0.183, 0.184, 0.164, 0.149, 0.15)
# Brood reduction is the fraction of eggs that did not fledge.
# 1-brood.reduction thus is survival from egg until fledging.
brood.reduction <- 1-c(0.366, 0.495, 0.353, 0.342, 0.352, 0.251, 0.221, 0.28)
# van Noordwijk & Sharloo (1981) analyzed these data as a regression of
# death rate on inbreeding coefficient.
summary(lm((1-eggs.1) ~ inb.classes))
summary(lm((1-eggs.2) ~ inb.classes))
summary(lm((1-brood.reduction) ~ inb.classes))
# Rather, we will analyze it here as a regression of log(survival rate) on inbreeding coefficient.
summary(lm(log(eggs.1) ~ inb.classes))
summary(lm(log(eggs.2) ~ inb.classes))
summary(lm(log(brood.reduction) ~ inb.classes))
# Weighing the size of each class with the number of pairs is also done.
summary(lm(log(eggs.1) ~ inb.classes, weights=sqrt(sampled.pairs)))
summary(lm(log(eggs.2) ~ inb.classes, weights=sqrt(sampled.pairs)))
summary(lm(log(brood.reduction) ~ inb.classes, weights=sqrt(sampled.pairs)))
# These values are similar to those reported by O'Grady et al. (2006).
# A slightly different approach probably explains the small difference.

# Daniels & Walters (2000) did not report lethal equivalents and there are not
# enough data available for its calculation. Table 1 reports linear regressions
# for some traits, and it might be that O'Grady et al. (2006) used the slope of
# -0.37 for proportion of eggs hatched as first year survival of 2B=0.74. However,
# this is not a comparable estimate of inbreeding load. We could not find
# estimates for survival to sexual maturity.
###############################################################################
# Frankham et al. (2017) in Table 3.2 on page 54 of their book list
# lethal equivalents labelled as values for total fitness in the wild.
# We revisit these values here also by looking at the original publications.

# Huisman et al. (2017) use marker-based inbreeding coefficient Falt,
# and a hurdle model that fitted the probability of producing offspring
# and the number of offspring produced in a two step model that includes
# a logit link. Thus, unbiased estimation of inbreeding load is not
# possible with this model or predictions from it. The value in Table 3.2
# of Frankham et al. (2017) might be the slope of the first step of the
# hurdle model on a logit scale and is therefore not kept in our table.
# Hedrick & Garcia-Dorada (2016, TREE) used predictions from this model
# to get still higher estimates of inbreeding load.

# Kruuk et al. 2002 report lethal equivalents for survival
# to one year of age, not for total fitness. Their value is
# estimated from a maximum likelihood estimation of the exponential
# equation that is unbiased.

# The value for Szulkin et al. 2007 refers to the number of
# fledged grandoffspring (a 55% reduction in recruited grandoffspring):
-log(0.45/1)/0.25

# Keller 1998 reported that an inbred egg (F=0.25) was expected to produce
# only 79% of probably grand-offspring eggs than an outbred egg.
-log(0.21/1)/0.25
# However, this estimate stems from a model that applied square root
# transformation and is thus likely to not be a suitable method for
# estimation of inbreeding load (which should use a logarithmic function).

# Grueber et al. 2010 included recruitment success of two-year
# old offspring and used a GLMM with logit link. We did not include
# estimates that included survival of offspring, nor any other estimates
# that were based on models with logit links into Table 1.
# Grueber et al. 2011 reanalysed one life stage in Grueber et al.
# 2010 (fledging rate of offspring of the focal individuals). We
# also excluded this estimate from Table 1 because it refers to
# survival in offspring and used a logit link.

# Newman & Pilson 1997 conducted an experimental study on
# Deerhorn clarkia. It is not a wild population, and inbreeding
# coefficients are not accurately known. They are estimated from
# a model, and due to the small differences in inbreeding coefficients
# among the treatments, small deviations could have a large effect.
# Table 3 in Newman & Pilson 1997 reports the most relevant fitness
# traits. Table 2 lists a few more, and the inbreeding coefficients.
# Also note that there were large differences among years, and only
# the values of the last year are used. This could bias the results too.
# Germination rate:
-log(0.087/0.211)/(0.085-0.035)
# Seedling to flowering:
-log(0.27/0.5)/(0.085-0.035)
# Flowering to fruiting:
-log(0.5/0.98)/(0.085-0.035)
# Cumulative survival:
-log(0.016/0.083)/(0.085-0.035)
# Number of fruits per fruiting plant:
-log(1.02/1.08)/(0.085-0.035)
# Number of fruits per seed, i.e. total fitness:
-log(0.019/0.091)/(0.085-0.035)
# This value is very large, and strongly affected by the choice
# of model used to estimate the (unknown) inbreeding coefficients.
# If inbreeding coefficients from Table 1 are used instead,
# we can choose among two models used to estimate them and the
# results would be:
-log(0.019/0.091)/(0.09-0.02)
-log(0.019/0.091)/(0.08-0.04)
# The latter is the value reported by Frankham et al. (2017).

# Dudash 1990 analyzed inbreeding depression of the rose pink plant
# in three environments: greenhouse, garden, and natural dunes.
# Released individuals were hand-pollinated to create selfed progeny,
# and progeny resulting from pollination with nearby and faraway individuals.
# Likely, nearby individuals are related, so for these comparisons
# the faraway crosses and selfed individuals are used.
# Only values for garden (quite benign environment) and natural dunes
# are calculated. Total reproductive fitness also for individuals in the
# wild environment includes the early stages in the greenhouse.
# Survival from rosette to reproduction in the field.
# Sample size is 1800 individuals because only two thirds are analyzed (i.e.
# the selfed and faraway-outcrossed progeny).
-log(0.5/0.68)/(0.5)
# Survival from rosette to reproduction in the garden. N=608
-log(0.89/0.97)/(0.5)
# Data on fruit production is not reported with sufficient detail to calculate
# inbreeding load. A rough estimation could be achieved from extracting values
# out of Figure 2, but is not attempted here due to it being inaccurate.
# Total fitness includes seed production and seed survival until reproduction,
# as well as fruit production of progeny, starting with 25 mothers.
# Garden:
-log(0.41/0.99)/(0.5)
# Wild conditions:
-log(0.25/0.99)/(0.5)
# If near-outcrossed individuals are used, we get:
-log(0.25/0.66)/(0.5)
# The latter is the value reported by Frankham et al. (2017).

# Nason & Ellstrand 1995 analyzed fitness of various inbreeding levels in a somewhat
# natural setting with artificial irrigation.
# Their Table 2 reports all relevant measures and shall be analyzed with weighted
# logarithmic regression.
# Inbreeding levels:
inb.lev <- c(0, 0.0315, 0.125, 0.156, 0.25)
# Sample sizes:
sample.size <- c(158, 161, 108, 134, 67)
# Seed germination rate:
germ <- c(0.9966, 0.978, 1, 0.9943, 0.9943)
summary(lm(log(germ) ~ inb.lev, weights=sqrt(sample.size)))
# Seedling viability:
seed.via <- c(1, 0.987, 0.9533, 0.9697, 1)
summary(lm(log(seed.via) ~ inb.lev, weights=sqrt(sample.size)))
# Viability in the field:
field.via <- c(1, 0.9821, 0.9881, 0.9691, 0.9649)
summary(lm(log(field.via) ~ inb.lev, weights=sqrt(sample.size)))
# Total viability:
via <- c(1, 0.9513, 0.9452, 0.9377, 0.9626)
summary(lm(log(via) ~ inb.lev, weights=sqrt(sample.size)))
# Maternal fecundity, i.e. total dry weight of fruits per plant:
fec <- c(0.9016, 1, 0.6311, 0.5255, 0.4104)
summary(lm(log(fec) ~ inb.lev, weights=sqrt(sample.size)))
# Total fitness:
fitness <- c(0.9478, 1, 0.6271, 0.518, 0.4154)
summary(lm(log(fitness) ~ inb.lev, weights=sqrt(sample.size)))
# This yields B=3.77.
# Frankham et al. 2017 report a similar value of 3.5.
# There are likely other ways to analyze these data, and weights
# may or may not have been used. Also, only two levels of inbreeding
# could have been used, but we chose to analyze all together to make
# use of all available data. Two levels of inbreeding would yield e.g.:
-log(fitness[5]/fitness[1])/(inb.lev[5]-inb.lev[1])
###############################################################################
# Some notes about other studies are following here.

# Hedrick & Garcia-Dorado (2016, TREE) cited an estimate of inbreeding
# load of 2B=18 for house sparrows from Jensen et al. (2007, Molecular
# Ecology). However, Jensen et al. (2007) did not report estimates of
# inbreeding load, and the cited value appears to be twice the slope of
# a generalized linear model on the logit scale. Thus, it is not an
# estimate of inbreeding load.

# Laws & Jamieson (2011, Animal Conservation) as well as Townsend &
# Jamieson (2013, J. of Evolutionary Biology) cited Armstrong &
# Cassey (2007, Animal Conservation) as reporting an inbreeding load
# of 6.71 for North Island robins. However, this is the slope of a logit
# model and thus not an estimate of inbreeding load. Armstrong & Cassey (2007)
# also report slopes from logarithmic models that are similar to the
# original estimates for this dataset from Jamieson et al. (2007, Animal
# Conservation). The latter is the estimate we report in Table 1.

# Laws & Jamieson (2011, Animal Conservation) used a subset of the data
# later used by Townsend & Jamieson (2013, J. of Evolutionary Biology),
# and both studies used similar methods. Because a GLM with logit link
# was used, these estimates are excluded from Table 1.
# Furthermore, numbers of eggs or chicks in nests used by Townsend &
# Jamieson (2013) were often unknown, so nests were considered successful
# or unsuccessful if at least one or no young survived to the next life stage,
# thereby introducing error and maybe bias into estimates.

# Bulmer (1973, Heredity) and Greenwood et al. (1978, Nature) studied
# an earlier subset of the data analyzed by Szulkin et al. (2007, J. of
# Evolutionary Biology). We thus only report the estimates from the
# latter study in Table 1. Email conversation with Marta Szulkin confirmed
# that the estimates of inbreeding load in Szulkin et al. (2007) are NOT
# based on predicted survival from statistical models.

# Hedrick et al. (2016, New Phytologist) estimated inbreeding load from
# patterns of heterozygosity in offspring of a single Eucalyptus grandis
# tree.

# Koenig et al. (1999, Animal Behaviour) estimated inbreeding load based
# on simulations and life table analysis. This analysis makes a lot of
# assumptions and is not a direct measurement of inbreeding load, so
# we excluded it from Table 1.

# Brekke et al. (2010, Proc. Royal Soc. B) estimated inbreeding load in
# hihi/stitchbird with two methods, that yielded estimates that differed
# 6.7-fold. One estimate appears to be the slope of a binomial GLMM on
# the logit scale, and thus not an estimate of inbreeding load. The second
# estimate used the method of Morton et al. (1956), but there seem to be
# differences in methodology that still need to be resolved in conversation,
# and the estimate appears to be driven by one outlier datapoint
# for F=0.25, which might include indivdiuals with much higher F.

# Liberg et al. (2005) analyzed wolf pack size in winter.
# It was not clear if their equation contained a typo, but
# it seems that it is just a wrongly placed closing
# parenthesis in the typeset manuscript. We also wanted to verify
# if the reported genetic load refers to inbreeding load
# in litter size.
# Figure 2 together with the inbreeding coefficients in
# Figure 1 allows extracting the data.
# Number of pubs can be a range; then their mean is plotted.
inb.pubs <- c(0, 0.25, 0.25, 0.375, 0.125, 0, 0.125, 0.125, 0.188, 0.242, 0.242, 0.301, 0.301,
              0.273, 0.301, 0.242, 0.242, 0.359, 0.242, 0.188, 0.188, 0.215, 0.301, 0.402)
pubs.winter <- c(6, 2, 2, 2, 4.5, 6, 4, 7, 4, 3, 3, 3, 2, 3, 4.5, 2, 3, 3, 6, 8, 7, 4, 1, 3)
plot(inb.pubs, pubs.winter, col=rgb(0,0,0, 0.25), pch=16)
summary(lm(pubs.winter ~ inb.pubs))
summary(lm(log(pubs.winter) ~ inb.pubs))
# The above values are very similar, but it seems that the pair
# M2(0.242) may have been excluded from their analysis.
which((inb.pubs==0.242 & pubs.winter==2)==FALSE)
summary(lm(log(pubs.winter[which((inb.pubs==0.242 & pubs.winter==2)==FALSE)]) ~ inb.pubs[which((inb.pubs==0.242 & pubs.winter==2)==FALSE)]))
# Reanalysis showed that this is twice the slope on the logarithmic
# scale of a regression of winter litter size on pup inbreeding
# coefficient (i.e. Figure 2 on the logarithmic scale). Although
# this seems all correct (for diploid inbreeding load 2B), it
# seems suboptimal to use offspring inbreeding coefficients in
# a model of litter size and call it litter-reducing equivalents.
# Litter-reducing equivalents suggests it is a trait of the parents,
# whereas it is analyzed with the inbreeding coefficients of the
# offspring. Thereby, the smaller litter size is thought to be due
# to inbred pups dying between conception and observation in winter.
# This means that the lethal equivalents refer to offspring survival
# rather than litter size, assuming that initial litter size (i.e.
# before individual pups die) is constant and equal for all offspring pups.

# Fredrickson et al. (2007) used generalized estimating equations with
# a Gaussian link for analysis of litter size. Their estimates were thus
# also excluded from Table 1.

###############################################################################
###############################################################################
###############################################################################
# Kennedy et al. (2014, Evolution) wrote that they used the slope of
# a GLMM with logit-link as their lethal equivalents. They provided
# the data online, and these are used here to look into this to some extent.
# This also serves as an example to illustrate the unsuitability of
# models with a logit link function to estimate inbreeding load.
# We here run simpler models than the authors in the manuscript,
# as the goal is to illustrate general differences between logit-
# and logarithmic models.
# The data file is publicly available and linked to the publication.
# Here, it has to be loaded into R.
setwd("C:/Science/Temporary")
robin <- read.csv("Kennedy_2014_InbreedingDepressionPurgingChathamIslandRobin_DataA.csv")
ProbSurv <- cbind(robin$Survived, robin$Fledged-robin$Survived)
# This is a GLM with logit link function and binomial error distribution.
model <- glm(ProbSurv ~ Site + Fpair, data=robin, family="binomial")
summary(model)
# Fit a model that includes an interaction of Site*Fpair, as done in the study to
# test if inbreeding effects differ among sites. They do not, so this model is not
# used any further.
modell <- glm(ProbSurv ~ Site + Fpair + Site*Fpair, data=robin, family="binomial")
summary(modell)
# Extract predictions of survival for all sites and a several inbreeding coefficients.
# Note that these predictions are for the original model without any interactions.
prediction.data <-expand.grid(Site=c("WSB", "TPB", "MGR"),Fpair=seq(0,1,0.25))
prediction.data$Fpair <- as.numeric(as.character(prediction.data$Fpair))
prediction.data$new.predictions <- predict(model, newdata=prediction.data, type="response")
# It is interesting to see that in the logit-model approach, lethal equivalents
# per site differ vastly even though there is no significant Site*Fpair interaction.
# I.e. the slopes on the logit scale are identical, but vastly (ca. 3-fold) different
# on the prediction level. This is not the case below when fitting a log-model.
# Obviously, it is not desirable to get different estimates of lethal equivalents,
# when the model says there is no difference in the strength of inbreeding depression
# among Sites (i.e. slopes of survival on Fpair are not significantly different),
# and the model used for predictions does not include any interaction term.
# This effect also showed in our simulations presented in Figure 2, but it appears
# to be more extreme here in this empirical example.
-log(prediction.data$new.predictions[4]/prediction.data$new.predictions[1])/0.25
-log(prediction.data$new.predictions[5]/prediction.data$new.predictions[2])/0.25
-log(prediction.data$new.predictions[6]/prediction.data$new.predictions[3])/0.25
# In addition, the predictions above follow the "convention" (Grueber et al. 2011,
# J. of Evolutionary Biology, page 710) of using F=0.25 and outbred (F=0) for
# predictions of survival. Such levels of inbreeding are realistic for many natural
# populations where inbreeding levels are not commonly much higher. Thus, predictions
# tend to be made for an observed range of inbreeding coefficients. In the case
# of these Chatham Island black robins, observed levels of inbreeding range from
# F=0.25 to F=0.65. Using inbreeding coefficients of F=0.25 and F=0.5 for predictions
# of survival yields again considerably different estimates of inbreeding load
# for each Site.
-log(prediction.data$new.predictions[7]/prediction.data$new.predictions[4])/0.25
-log(prediction.data$new.predictions[8]/prediction.data$new.predictions[5])/0.25
-log(prediction.data$new.predictions[9]/prediction.data$new.predictions[6])/0.25
# Another conceivable combination of inbreeding coefficients for predictions could
# be F=0 and F=0.5. Note that this requires division by 0.5 instead of 0.25 to
# account for the larger range of inbreeding coefficients. Again, these yields
# quite different estimates of inbreeding load. All this testifies that models
# using logit links do NOT yield comparable estimates of inbreeding load.
# The differences resulting from different arbitrary choices in methodology
# (e.g. which two inbreeding coefficients are chosen for predictions), and
# between Sites with different baseline survival, but not (modelled) differences
# in the amount of inbreeding depression are vast (up to >3-fold). Thus,
# this empirical dataset shows more strikingly than our simulations in the main
# manuscript that models using logit links CANNOT be used to estimate inbreeding
# load or to compare the strength of inbreeding depression among study sites,
# populations, species, experimental treatments, environmental conditions,
# or different times.
-log(prediction.data$new.predictions[7]/prediction.data$new.predictions[1])/0.5
-log(prediction.data$new.predictions[8]/prediction.data$new.predictions[2])/0.5
-log(prediction.data$new.predictions[9]/prediction.data$new.predictions[3])/0.5
# All this is here also illustrated with a graph.
# Make further predictions from the model to draw a plot.
prediction.data.cont <- expand.grid(Fpair=seq(0, 1, 0.01), Site=c("WSB", "TPB", "MGR"))
prediction.data.cont$new.predictions <- predict(model, newdata=prediction.data.cont, type="response")
# Here the lines fitted by the model are plotted for each site.
# These are the lines that gave rise to the greatly different
# estimates of inbreeding load among sites.
plot(prediction.data.cont$Fpair[1:101], prediction.data.cont$new.predictions[1:101],
     type="l", col="red", xlim=c(0.25,0.7), ylim=c(0,1), xlab="inbreeding coefficient", ylab="survival rate")
lines(prediction.data.cont$Fpair[102:202], prediction.data.cont$new.predictions[102:202], col="blue")
lines(prediction.data.cont$Fpair[203:303], prediction.data.cont$new.predictions[203:303], col="darkgreen")
# Now, the same data as above is analysed using a logarithmic link function.
# Ideally, this would be done by analyzing individual survival in a model with
# Poisson-distributed errors and using the sandwich estimator for robust standard
# errors. However, given the data structure and for illustration, we for now use
# binomial errors but with logarithmic link function. When interested in point
# estimates for illustration, using a logarithmic link is most important.
model4 <- glm(ProbSurv ~ Site + Fpair, data=robin, family=binomial(link="log"))
summary(model4)
# Predictions are made again that can then be used to plot the model predictions.
prediction.data$new4.predictions <- predict(model4, newdata=prediction.data, type="response")
-log(prediction.data$new4.predictions[4]/prediction.data$new4.predictions[1])/0.25
-log(prediction.data$new4.predictions[5]/prediction.data$new4.predictions[2])/0.25
-log(prediction.data$new4.predictions[6]/prediction.data$new4.predictions[3])/0.25
prediction.data.cont$new4.predictions <- predict(model4, newdata=prediction.data.cont, type="response")
plot(prediction.data.cont$Fpair[1:101], prediction.data.cont$new4.predictions[1:101], lty=2,
     type="l", col="red", xlim=c(0,1), ylim=c(0,1), xlab="inbreeding coefficient", ylab="survival rate")
#lines(prediction.data.cont$Fpair[1:101], prediction.data.cont$new4.predictions[1:101], lty=2, col="red")
lines(prediction.data.cont$Fpair[102:202], prediction.data.cont$new4.predictions[102:202], col="blue", lty=2)
lines(prediction.data.cont$Fpair[203:303], prediction.data.cont$new4.predictions[203:303], col="darkgreen", lty=2)
# As shown in Supplementary Table S1 and Table 1 by Kennedy et al. (2014),
# the most important variables were already included in model4 above.
# However, the best model also included the sire's inbreeding coefficient.
# Including it slightly lowered the estimate of inbreeding load.
model5 <- glm(ProbSurv ~ Site + Fpair + Fmale, data=robin, family=binomial(link="log"))
summary(model5)
# Adding also the age of the sire caused failure of the model.
model6 <- glm(ProbSurv ~ Site + Fpair + Fmale + MaleAge, data=robin, family=binomial(link="log"))
summary(model6)
# Likely this is due to using a binomial distribution with logarithmic link function.
# We only used this type of GLM so far because this was best compatible with the data
# structure. We now investigate this further by creating a dataset with datapoints for
# each individual offspring, rather than each nest. This will allow analysis with a
# GLM with Poisson errors and a logarithmic link function.
# We run a loop through all rows of the dataset.
ind.robin <- as.data.frame(matrix(nrow=0, ncol=(ncol(robin)+2)))
names(ind.robin) <- c(names(robin), "survival", "nest")
for (i in 1:nrow(robin)) {
  add.now <- robin[rep(i, robin$Fledged[i]), ]
  add.now$survival <- c(rep(0, (robin$Fledged[i] - robin$Survived[i])),
                        rep(1, robin$Survived[i]) )
  add.now$nest <- rep(i, robin$Fledged[i])
  ind.robin <- rbind(ind.robin, add.now)
}
ind.robin$nest <- as.factor(ind.robin$nest)
# The estimates with the individual model differ slightly from the model
# above that was analysed at the nest level.
model4b <- glm(survival ~ Site + Fpair, data=ind.robin, family=poisson(link="log"))
summary(model4b)
summary(model4)
# Kennedy et al. (2014) used mixed models. We now replicate some of their models.
#install.packages("lme4")
library(lme4)
model7 <- glmer(survival ~ Site + Fpair + (1|pairID) + (1|Year),
                data=ind.robin, family=poisson(link="log"))
summary(model7)
# Note that for both models 7 and 8, the variances are estimated to be 0 (for pairID and Year),
# thus the parameter estimates are exactly the same as from a corresponding fixed-effects model.

# Adding more covariates changes the estimates again, but
# some of the covariates are not well supported.
model8 <- glmer(survival ~ Site + Fpair + Fmale + MaleAge + Ffemale + (1|pairID) + (1|Year),
                data=ind.robin, family=poisson(link="log"))
summary(model8)
# Also, significance levels probably cannot be trusted with the current
# model and would ideally be estimated differently, e.g. with a sandwich
# estimator (but that does not seem to work for mixed models).

# A model averaging approach could probably also be used to estimate
# inbreeding load, but this might require some further examination.
# For now, we use the set of the 6 best models identified by Kennedy
# et al. (2014, Supplementary Table 1) for averaging (with logarithmic
# link!). All of these include Fpair, avoiding some issues of how
# to deal with good models without the variable of interest in them.
# It would probably be reasonable to count models without the variable
# of interest in it as if they provided an estimate of 0 for it (rather
# than excluding them from the averaging process, which would lead to
# higher parameter estimates as done by the NA method).
# These models are specified here.
model9 <- glmer(survival ~ Site + Fpair + Fmale + (1|pairID) + (1|Year),
                data=ind.robin, family=poisson(link="log"))
model7 <- glmer(survival ~ Site + Fpair + (1|pairID) + (1|Year),
                data=ind.robin, family=poisson(link="log"))
model10 <- glmer(survival ~ Site + Fpair + Fmale + MaleAge + (1|pairID) + (1|Year),
                data=ind.robin, family=poisson(link="log"))
model11 <- glmer(survival ~ Site + Fpair + MaleAge + (1|pairID) + (1|Year),
                data=ind.robin, family=poisson(link="log"))
model12 <- glmer(survival ~ Site + Fpair + Fmale + Ffemale + (1|pairID) + (1|Year),
                data=ind.robin, family=poisson(link="log"))
model13 <- glmer(survival ~ Site + Fpair + Ffemale + (1|pairID) + (1|Year),
                data=ind.robin, family=poisson(link="log"))
# Note that all these models suffer from (nearly) 0 random effects variances,
# so one could as well use fixed-effects models.
# The model averaging function of the MuMIn package is used to average
# parameter estimates across these models.
#install.packages("MuMIn")
library("MuMIn")
model.avg(c(model7, model9, model10, model11, model12, model13))
# The averaged parameter estimate for the effect of Fpair is
# -1.355, giving an estimate of inbreeding load of B=1.355.
###############################################################################
# If a confidence interval is desired, bootstrapping can be a way
# to estimate a confidence interval.
n <- nrow(ind.robin)
# Set a large number of bootstrap iterations.
nboot <- 1000
# Set up a dataframe to store the results from each iteration.
b.results <- rep(NA,nboot)
# Run a loop to bootstrap the dataset with replacement.
for (ii in 1:nboot){
  if ((ii/10) %in% c(1:1000)) {
    # Print progress of the run to the console.
    cat("bootstrap repetition ", ii, " of ", nboot, "\n")
    # This command is to overcome buffered output in RGui in Windows only.
    if (.Platform$OS.type == "windows") flush.console()
  }
  # Boostrap the data.
  b.data <- ind.robin[sample(1:n, n, replace=TRUE), ]
  # Estimate intercept and slope for this bootstrap iteration,
  # and store it in the dataframe.
  # Problem: There are frequent problems with the bootstrapped datasets, so this
  # may not always work very well.
  # In principle one should remove the cases with the "glm.fit: fitted rates numerically 0 occurred" warning.
  # This is done here by using tryCatch to catch this warning, which then adds NA to the respective iteration.
  # The print command will print the iterations with warnings to the screen.
  tryCatch( {
    model9 <- glmer(survival ~ Site + Fpair + Fmale + (1|pairID) + (1|Year),
                    data=b.data, family=poisson(link="log"))
    model7 <- glmer(survival ~ Site + Fpair + (1|pairID) + (1|Year),
                    data=b.data, family=poisson(link="log"))
    model10 <- glmer(survival ~ Site + Fpair + Fmale + MaleAge + (1|pairID) + (1|Year),
                     data=b.data, family=poisson(link="log"))
    model11 <- glmer(survival ~ Site + Fpair + MaleAge + (1|pairID) + (1|Year),
                     data=b.data, family=poisson(link="log"))
    model12 <- glmer(survival ~ Site + Fpair + Fmale + Ffemale + (1|pairID) + (1|Year),
                     data=b.data, family=poisson(link="log"))
    model13 <- glmer(survival ~ Site + Fpair + Ffemale + (1|pairID) + (1|Year),
                     data=b.data, family=poisson(link="log"))
    # The model averaging function of the MuMIn package is used to average
    # parameter estimates across these models.
    #install.packages("MuMIn")
    library("MuMIn")
    b.results[ii] <- model.avg(c(model7, model9, model10, model11, model12, model13))$coefficients[1, "Fpair"]
  }, warning=function(w){
    print(ii)
  }  )
}
# Standard error of inbreeding load:
sd(b.results, na.rm=TRUE)
# 95% confidence interval for inbreeding load:
quantile(b.results, probs=c(0.025, 0.975), na.rm=TRUE)
###############################################################################
# Test of a modified logit-link approach.
# An alternative to making predictions from a logit-link model
# for two levels of F would be to make predictions for several
# observed levels of F, and then use the slope of a model of
# -log(predicted.survival) ~ F as an estimate of inbreeding load.
# We here investigate this approach, but find that it suffers
# from the same problems that the approach with two levels of F
# has.

# Make 10 bins for observed values of F.
bins <- quantile(ind.robin$Fpair, prob=seq(from=0, to=1, length.out=11))
ind.robin$bins.F <- cut(ind.robin$Fpair, breaks=bins, include.lowest=TRUE, right=FALSE)
bins.means <- tapply(ind.robin$Fpair, ind.robin$bins.F, mean)
# Run the two models with logarithmic or logit link.
model.20a <- glm(survival ~ Site + Fpair, data=ind.robin, family=poisson(link="log"))
model.20b <- glm(survival ~ Site + Fpair, data=ind.robin, family=binomial(link="logit"))
summary(model.20a)
# Make predictions from the logit model for the means of each bin.
prediction.2 <- expand.grid(Fpair=bins.means, Site=c("WSB", "TPB", "MGR"))
prediction.2$pred.20a <- predict(model.20a, newdata=prediction.2, type="response")
prediction.2$pred.20b <- predict(model.20b, newdata=prediction.2, type="response")
prediction.3 <- expand.grid(Fpair=seq(from=0, to=1, by=0.01), Site=c("WSB", "TPB", "MGR"))
prediction.3$pred.20a <- predict(model.20a, newdata=prediction.3, type="response")
prediction.3$pred.20b <- predict(model.20b, newdata=prediction.3, type="response")
# Use these 10 predictions in a logarithmic model to estimate inbreeding load.
# These estimates are done separately for each study site. Note that also with
# many levels for prediction, estimates of inbreeding load for the different sites
# are strikingly different, ranging from 1 to 2.4. As outlined above, this remains
# troubling, because standard statisitical conclusions from a model without an
# interaction of F and site should lead to the conclusion that there is no difference
# in the strength of inbreeding depression among sites.
model.21a <- lm(-log(prediction.2$pred.20b[which(prediction.2$Site=="WSB")]) ~
                  prediction.2$Fpair[which(prediction.2$Site=="WSB")])
summary(model.21a)
model.21b <- lm(-log(prediction.2$pred.20b[which(prediction.2$Site=="TPB")]) ~
                  prediction.2$Fpair[which(prediction.2$Site=="TPB")])
summary(model.21b)
model.21c <- lm(-log(prediction.2$pred.20b[which(prediction.2$Site=="MGR")]) ~
                  prediction.2$Fpair[which(prediction.2$Site=="MGR")])
summary(model.21c)
# Plot the models and predictions from it.
# Solid lines represent the logit-link model.
# Round dots represent the predictions for the 10 bins.
# Dashed lines represent the negative logarithm of the
#  predictions from the logit-link model.
# Triangles represent the negative logarithm of the
#  predictions from the logit-link model for the 10 bins.
# Dotted lines represent the lines fitted onto the negative
#  logarithms of the predictions from the logit-link model for the 10 bins.
# Different study sites are represented by different colors.
# Note that the slope of the dotted lines (i.e. the output from a
# modified multiple-step logit-link approach) differ between study
# sites, even though inbreeding depression in the models is not statistically supported to
# differ among study sites. These different slopes are solely a consequence of
# the shape of the curve of the logit-based predictions that is then forced
# onto a linear line at the logarithmic scale. This shows that also more
# complicated modifications of the logit-based approach will not work reliably!
pdf("MultipleBinsLogitModel_PredictionsBlackRobinData.pdf", width=7, height=5)

plot( prediction.3$pred.20b[which(prediction.3$Site=="MGR")] ~
        prediction.3$Fpair[which(prediction.3$Site=="MGR")],
      type="l", col="red", lwd=1, xlim=c(0,1), ylim=c(0,1.5), xlab="inbreeding coefficient",
      ylab="survival or -log(survival)")
points( prediction.2$pred.20b[which(prediction.2$Site=="MGR")] ~
          prediction.2$Fpair[which(prediction.2$Site=="MGR")],
        col="red", pch=16, cex=1)
lines( -log(prediction.3$pred.20b[which(prediction.3$Site=="MGR")]) ~
         prediction.3$Fpair[which(prediction.3$Site=="MGR")],
       col="red", lwd=1, lty=2)
points( -log(prediction.2$pred.20b[which(prediction.2$Site=="MGR")]) ~
          prediction.2$Fpair[which(prediction.2$Site=="MGR")],
        col="red", pch=17, cex=1)
abline(model.21c, col="red", lty=3)

lines( prediction.3$pred.20b[which(prediction.3$Site=="TPB")] ~
         prediction.3$Fpair[which(prediction.3$Site=="TPB")],
       col="blue", lwd=1)
points( prediction.2$pred.20b[which(prediction.2$Site=="TPB")] ~
          prediction.2$Fpair[which(prediction.2$Site=="TPB")],
        col="blue", pch=16, cex=1)
lines( -log(prediction.3$pred.20b[which(prediction.3$Site=="TPB")]) ~
         prediction.3$Fpair[which(prediction.3$Site=="TPB")],
       col="blue", lwd=1, lty=2)
points( -log(prediction.2$pred.20b[which(prediction.2$Site=="TPB")]) ~
          prediction.2$Fpair[which(prediction.2$Site=="TPB")],
        col="blue", pch=17, cex=1)
abline(model.21b, col="blue", lty=3)

lines( prediction.3$pred.20b[which(prediction.3$Site=="WSB")] ~
         prediction.3$Fpair[which(prediction.3$Site=="WSB")],
       col="darkgreen", lwd=1)
points( prediction.2$pred.20b[which(prediction.2$Site=="WSB")] ~
          prediction.2$Fpair[which(prediction.2$Site=="WSB")],
        col="darkgreen", pch=16, cex=1)
lines( -log(prediction.3$pred.20b[which(prediction.3$Site=="WSB")]) ~
         prediction.3$Fpair[which(prediction.3$Site=="WSB")],
       col="darkgreen", lwd=1, lty=2)
points( -log(prediction.2$pred.20b[which(prediction.2$Site=="WSB")]) ~
          prediction.2$Fpair[which(prediction.2$Site=="WSB")],
        col="darkgreen", pch=17, cex=1)
abline(model.21a, col="darkgreen", lty=3)

dev.off()
###############################################################################

###############################################################################
###############################################################################
###############################################################################
